# Supplementary material for: Promoting exsolution of RuFe alloy nanoparticles on Sr2Fe1.4Ru0.1Mo0.5O6−δ via repeated redox manipulations for CO2 electrolysis
Source: Nat Commun. 2021 Sep 27;12:5665. doi: 10.1038/s41467-021-26001-8 (PMC8476569; doi:10.1038/s41467-021-26001-8)
Supplement: Supplementary file 6 — Source Data [file 41467_2021_26001_MOESM6_ESM.xlsx]

## Sheet: Figure 1i
Figure 1i
					Particle population (μm-2)				Particle size (nm)
				1	5907			1	2.22
				2	12129			2	2.12
				3	17407			3	2.44
				4	21188			4	2.64
				5	21897			5	2.56
				6	22684			6	2.85

## Sheet: Figure 2p
Figure 2p
								EELS
							1		2		3
						217	-13952.6	252	34163.8	239	78039.9
						217.5	-12800.8	252.5	35173.4	239.5	77064
						218	-11389.8	253	34923.3	240	76802.4
						218.5	-10065.6	253.5	34385.9	240.5	76191
						219	-5922.88	254	34514.8	241	75015.8
						219.5	-9395.75	254.5	35007.2	241.5	74615.5
						220	-10203.9	255	35379.3	242	74612.9
						220.5	-9824.62	255.5	35518	242.5	73687.3
						221	-10041.7	256	34670	243	74099.5
						221.5	-11500.3	256.5	35209.8	243.5	74429.4
						222	-9202.69	257	35591.2	244	75009.3
						222.5	-9612.72	257.5	36228.8	244.5	74332.8
						223	-9244.81	258	35629.6	245	73973.5
						223.5	-9417.5	258.5	35294.9	245.5	74507.3
						224	-8314.03	259	34709	246	74653.7
						224.5	-6816.53	259.5	34399.2	246.5	73480.7
						225	-5099.12	260	34695.4	247	73224
						225.5	-5787.78	260.5	34739	247.5	73249.4
						226	-5971.75	261	35223.2	248	74088.2
						226.5	-5376.81	261.5	35914.3	248.5	73988.8
						227	-5648.94	262	35481.9	249	74166.2
						227.5	-7427.28	262.5	34753.2	249.5	74088.9
						228	-6608.88	263	34004.2	250	76105.2
						228.5	-6470.09	263.5	34524.2	250.5	75532.9
						229	-5170.5	264	34866.4	251	74944.4
						229.5	-5443.34	264.5	35513	251.5	75337.2
						230	-5409.12	265	35880.1	252	75057.2
						230.5	-3188.5	265.5	35834.7	252.5	75727
						231	-3426	266	35717.6	253	76804.6
						231.5	-3216.44	266.5	36491.5	253.5	75433.6
						232	-1802.62	267	36890.9	254	74852.3
						232.5	-584.781	267.5	36070.8	254.5	75432.6
						233	886.656	268	35620.4	255	75346
						233.5	728.375	268.5	36161.8	255.5	76432.5
						234	-553	269	35779.1	256	75173.1
						234.5	-1254.78	269.5	35615.6	256.5	74931.5
						235	1166.22	270	35840	257	75900.7
						235.5	1968.78	270.5	35583.8	257.5	73991.7
						236	1404.28	271	36146.9	258	74474.7
						236.5	3267.97	271.5	36139.7	258.5	74998.5
						237	2535.16	272	35779.3	259	74285.3
						237.5	2610.22	272.5	36484	259.5	74346.9
						238	2677.81	273	36425	260	75171.5
						238.5	4922.16	273.5	36524.9	260.5	75919.1
						239	4775.72	274	36406.7	261	75907.3
						239.5	4293.91	274.5	36675.5	261.5	74847.2
						240	3568.97	275	36620.5	262	75412.2
						240.5	2444.84	275.5	36397.6	262.5	75461.2
						241	778.875	276	36487.8	263	75354.4
						241.5	1927.47	276.5	35970.1	263.5	75349.8
						242	3350.38	277	35225.6	264	75393.6
						242.5	1478.66	277.5	35688.5	264.5	75903.2
						243	-286.438	278	35979.7	265	77104.7
						243.5	537.719	278.5	37462.2	265.5	76840.9
						244	1349.64	279	39459	266	76135.2
						244.5	-455.781	279.5	41022.4	266.5	75045.8
						245	-517.062	280	41414.7	267	73254.7
						245.5	1620.67	280.5	42132.6	267.5	73921.4
						246	2572.66	281	42646.4	268	75163.7
						246.5	2374.48	281.5	41644	268.5	75321.9
						247	3569	282	40483.3	269	75317.9
						247.5	2932.22	282.5	40171.1	269.5	74749
						248	4037.11	283	40920.6	270	74985.9
						248.5	4247.11	283.5	41513.8	270.5	74416.3
						249	6405.12	284	42297.8	271	73306.6
						249.5	7534.95	284.5	42447.6	271.5	73676
						250	9498.25	285	42126.3	272	74121.2
						250.5	8851.88	285.5	41893.7	272.5	74093.1
						251	7826.23	286	41977.7	273	74042.2
						251.5	9982.94	286.5	42440.5	273.5	73639.1
						252	9808.14	287	42567.5	274	73428.7
						252.5	9815.8	287.5	42423.2	274.5	73870.4
						253	9867.47	288	42299.8	275	74241.1
						253.5	8975.5	288.5	41727.3	275.5	74777.7
						254	9497.48	289	42152.4	276	74154.6
						254.5	12190.8	289.5	42874.3	276.5	74022
						255	11476.7	290	43111.2	277	74395
						255.5	9515.97	290.5	43538.2	277.5	73711.6
						256	11464	291	43697.5	278	73733.9
						256.5	12379.5	291.5	44118.5	278.5	74269.2
						257	11931.8	292	44112.2	279	75291.9
						257.5	10283.1	292.5	43699.9	279.5	75608.9
						258	10609.2	293	44232.7	280	77141.9
						258.5	10654	293.5	44567.1	280.5	77482.5
						259	10542.8	294	44888.6	281	77011.8
						259.5	11037.2	294.5	44838.1	281.5	76509.6
						260	12122.5	295	45722	282	77065.7
						260.5	12505.2	295.5	45907	282.5	76579.1
						261	12445.9	296	46371.1	283	77251.6
						261.5	14280.9	296.5	46086	283.5	78262.4
						262	17823.1	297	45907.3	284	78293.3
						262.5	17855.1	297.5	47200.5	284.5	78472.4
						263	18509.5	298	47598.1	285	78733.1
						263.5	19057.3	298.5	47401.8	285.5	77576.9
						264	19195.6	299	47631.9	286	77951.6
						264.5	19314.2	299.5	47757.9	286.5	77556.3
						265	21351	300	47611.2	287	78267.8
						265.5	24500.4	300.5	47428.5	287.5	78662.9
						266	24225.3	301	48508.3	288	80075.6
						266.5	25129.1	301.5	48904.6	288.5	79765.7
						267	25661.2	302	49238.5	289	79747
						267.5	26032.4	302.5	49090.4	289.5	77947.9
						268	26163.8	303	48878.2	290	78764.9
						268.5	27491.2	303.5	49273.4	290.5	78891.8
						269	31039	304	50413.6	291	79832.2
						269.5	34735.4	304.5	50142.6	291.5	79957
						270	39703.9	305	50518.4	292	79145.6
						270.5	41865.5	305.5	51209.5	292.5	78754.6
						271	42352.8	306	51327.5	293	79143.9
						271.5	41159.3	306.5	51391.2	293.5	78532.2
						272	40798.6	307	51770.7	294	77079.1
						272.5	38701.4	307.5	52838.6	294.5	77820.6
						273	35381.7	308	53200.5	295	78781.4
						273.5	32853.6	308.5	53703.2	295.5	79328.9
						274	30691.7	309	54250.6	296	80369.8
						274.5	30638.7	309.5	54884.9	296.5	81169.9
						275	32317.5	310	55659.1	297	82007.2
						275.5	32648.9	310.5	55308.4	297.5	80987.9
						276	31217.2	311	55945	298	81447.9
						276.5	28866.6	311.5	56211.4	298.5	80721.9
						277	27900.3	312	57014.8	299	81679.5
						277.5	26572.8	312.5	58604.3	299.5	80784.3
						278	26856.6	313	59792.1	300	82509.6
						278.5	29424.3	313.5	60157.1	300.5	82628
						279	30606.2	314	60632.9	301	82849.5
						279.5	30967.8	314.5	61611.2	301.5	83399.4
						280	32258.4	315	62010.1	302	82949.6
						280.5	34759	315.5	63962.7	302.5	83363.7
						281	33799.8	316	65894.8	303	82624.9
						281.5	33550.1	316.5	66975.7	303.5	82463.9
						282	33411.5	317	68562.5	304	83692.9
						282.5	32011.5	317.5	69835.2	304.5	82806.2
						283	30268.4	318	70167.6	305	82286.5
						283.5	29761.3	318.5	70616.7	305.5	83815
						284	29284.6	319	71704.8	306	83756.2
						284.5	28598.9	319.5	72869.9	306.5	84330.4
						285	27800.8	320	74306.7	307	84628.5
						285.5	27672.3	320.5	75475.9	307.5	85247
						286	29680.9	321	76478.7	308	85792.9
						286.5	31560.9	321.5	77358.5	308.5	86245.9
						287	33569	322	78424.5	309	86137.7
						287.5	31203.1	322.5	80267.2	309.5	86442.6
						288	31855	323	81225.4	310	86843.1
						288.5	30247.9	323.5	81115.5	310.5	87239.5
						289	29817.6	324	81923	311	86774.2
						289.5	29478.5	324.5	83628.2	311.5	87979.8
						290	30224.5	325	84211.6	312	89878.3
						290.5	31149.5	325.5	84242.7	312.5	91198.4
						291	31669.2	326	84475	313	90984.8
						291.5	31599.8	326.5	85420.7	313.5	92662.3
						292	30985.2	327	86162.4	314	91543
						292.5	30473.5	327.5	86059.9	314.5	92141.2
						293	32589.6	328	86739.2	315	92880.9
						293.5	32950.1	328.5	88062.7	315.5	93364.7
						294	30144.7	329	87983.9	316	94781.4
						294.5	27992.2	329.5	87513.6	316.5	95816.2
						295	29095.6	330	87352.9	317	95974.2
						295.5	28524.4	330.5	88062.9	317.5	96724.2
						296	29642.6	331	87254.5	318	98594.4
						296.5	32218.1	331.5	87133.2	318.5	98439.8
						297	32334.6	332	88406.7	319	99239.4
						297.5	31756.6	332.5	89161.1	319.5	100297
						298	31775	333	88955.9	320	101368
						298.5	33398.6	333.5	89552.1	320.5	101992
						299	33605.6	334	89519.8	321	102844
						299.5	31979.8	334.5	88307.6	321.5	103540
						300	33178.9	335	87597	322	105170
						300.5	34246.1	335.5	88095.3	322.5	106320
						301	34221.2	336	88753.1	323	106505
						301.5	33010	336.5	89127.8	323.5	107709
						302	33188.2	337	89264.1	324	108512
						302.5	33463.8	337.5	88769.6	324.5	109023
						303	32348.3	338	89527.6	325	108407
						303.5	31466.6	338.5	89908.7	325.5	109793
						304	32271.2	339	90464	326	110879
						304.5	34796.3	339.5	91267.1	326.5	110889
						305	34145.5	340	92035	327	110169
						305.5	33553.6	340.5	91416.5	327.5	109961
						306	32944.7	341	91107.3	328	110872
						306.5	34691.4	341.5	91203.6	328.5	113840
						307	34291.3	342	91681.7	329	114530
						307.5	33480.5	342.5	92270.4	329.5	113713
						308	33527.5	343	92176.7	330	112742
						308.5	32564.1	343.5	91094.9	330.5	112394
						309	33104.1	344	91107.3	331	114316
						309.5	32832.7	344.5	90966.6	331.5	113773
						310	32429.7	345	90658.6	332	113947
						310.5	33970.9	345.5	91414.8	332.5	113300
						311	33543.4	346	92436.2	333	112889
						311.5	34868.5	346.5	92720.6	333.5	113789
						312	34557.6	347	92513.2	334	114193
						312.5	35384.4	347.5	93381.3	334.5	115052
						313	36396.7	348	93203.7	335	116172
						313.5	36149.5	348.5	93081	335.5	116181
						314	36104.2	349	92430.6	336	114929
						314.5	37602.1	349.5	92812.6	336.5	114204
						315	37746.9	350	93007.8	337	113922
						315.5	37911.2	350.5	93078.7	337.5	113703
						316	36871.6	351	92833.3	338	114118
						316.5	36363.4	351.5	91884.5	338.5	115131
						317	36127.9	352	92487.2	339	114630
						317.5	35759.5	352.5	93345.8	339.5	115572
						318	35424	353	94291.2	340	116014
						318.5	34431.8	353.5	94470.6	340.5	115064
						319	33264.1	354	94571.1	341	113908
						319.5	34745.9	354.5	93788.2	341.5	114661
						320	34819.1	355	93396.5	342	115189
						320.5	34274.9	355.5	93771.9	342.5	115484
						321	34095.4	356	94365.8	343	116061
						321.5	35185.3	356.5	94319	343.5	115571
						322	34781.3	357	94457.7	344	114976
						322.5	33988	357.5	94388.7	344.5	114678
						323	34539.1	358	94966.7	345	115017
						323.5	32729.9	358.5	95292.4	345.5	114697
						324	32040.8	359	96578.4	346	115262
						324.5	33569.1	359.5	95068.7	346.5	116422
						325	34866.9	360	95693	347	116309
						325.5	34851.8	360.5	95311.4	347.5	117187
						326	33615.6	361	96014.1	348	117171
						326.5	32676.8	361.5	96920.4	348.5	116456
						327	31543.7	362	96669.9	349	116287
						327.5	32165.5	362.5	97075	349.5	116667
						328	32296.7	363	96674	350	116992
						328.5	32521.1	363.5	96207.5	350.5	116413
						329	33896.8	364	95789.4	351	116039
						329.5	33450.5	364.5	95447.1	351.5	116157
						330	32488.7	365	95541.7	352	116119
						330.5	31188.1	365.5	95350.9	352.5	115505
						331	29492.3	366	95944.6	353	116261
						331.5	30769.9	366.5	96978.6	353.5	116388
						332	33097.3	367	96979.5	354	117702
						332.5	33687.1	367.5	97176.9	354.5	119294
						333	33292.4	368	97519.1	355	120284
						333.5	33023.1	368.5	96872.3	355.5	119279
						334	32000.4	369	96227.4	356	118726
						334.5	30784.2	369.5	96004.5	356.5	117751
						335	30137.4	370	95616	357	118095
						335.5	31163.7	370.5	95923.5	357.5	118248
						336	31835.2	371	95085.8	358	119242
						336.5	32225.9	371.5	94673.9	358.5	119608
						337	30246.7	372	94111.3	359	119723
						337.5	30867.2	372.5	93836.2	359.5	120621
						338	31266.7	373	94033.9	360	120340
						338.5	27983.2	373.5	94954.1	360.5	119375
						339	26342.8	374	94820.7	361	119270
						339.5	26492.9	374.5	93497.5	361.5	119683
						340	26982	375	92449	362	119434
						340.5	27928.6	375.5	92960.6	362.5	120410
						341	28744.6	376	93012.6	363	119496
						341.5	29597.4	376.5	92568.3	363.5	120410
						342	30366.7	377	93051	364	121526
						342.5	31093.6	377.5	93795.5	364.5	120994
						343	31323.5	378	93869.2	365	120156
						343.5	29380.8	378.5	93417.2	365.5	121100
						344	27084	379	93988.8	366	121479
						344.5	26189	379.5	92969.8	366.5	120881
						345	27216.3	380	93353.6	367	119699
						345.5	27723	380.5	93486.6	367.5	120258
						346	30950.1	381	93877.1	368	119642
						346.5	32900.9	381.5	94242.2	368.5	119737
						347	33217.3	382	94364.5	369	120616
						347.5	32477	382.5	93409.2	369.5	120193
						348	31328.3	383	93093.6	370	118925
						348.5	28965.2	383.5	93901.1	370.5	119137
						349	28354.6	384	93743.3	371	119772
						349.5	30123.3	384.5	93400.5	371.5	119803
						350	32205.5	385	93533.8	372	119663
						350.5	31471.4	385.5	93273.9	372.5	120002
						351	31119.1	386	92917.5	373	121097
						351.5	29623.7	386.5	93161.7	373.5	121279
						352	27714	387	93642.1	374	120273
						352.5	26597.2	387.5	92915	374.5	120095
						353	27150.4	388	93559.4	375	120218
						353.5	26521.5	388.5	93156.2	375.5	120029
						354	27789.9	389	93343.9	376	119164
						354.5	28992.8	389.5	92957.8	376.5	117829
						355	30270.8	390	92491.9	377	117488
						355.5	29852.3	390.5	92805.9	377.5	118434
						356	29946.4	391	92575	378	119013
						356.5	28867.4	391.5	92434.2	378.5	119604
						357	27384.9	392	92226.3	379	119665
						357.5	29055.9	392.5	91978.8	379.5	119773
						358	30255.5	393	91438.2	380	119210
						358.5	30115	393.5	90704.8	380.5	118640
						359	30476.2	394	90537.3	381	118373
						359.5	31106.2	394.5	90338.1	381.5	119373
						360	30903.2	395	90956.8	382	118218
						360.5	29439.1	395.5	91936.6	382.5	116113
						361	27263.5	396	91139.9	383	116345
						361.5	27337.3	396.5	90258.5	383.5	117058
						362	28662.6	397	89585.9	384	116890
						362.5	28498.5	397.5	90635.7	384.5	116979
						363	28547.6	398	90876.6	385	118107
						363.5	29651.3	398.5	91161.3	385.5	118502
						364	29286.7	399	91496.5	386	118210
						364.5	28114.1	399.5	91123.6	386.5	118445
						365	27470.6	400	90375.9	387	118150
						365.5	28323.3	400.5	90691.5	387.5	118361
						366	27884.4	401	91449.1	388	118665
						366.5	29323	401.5	91755.5	388.5	117752
						367	27835.3	402	91282.1	389	117488
						367.5	28277.2	402.5	90715	389.5	117742
						368	28446.9	403	90061.7	390	116942
						368.5	27356.9	403.5	89560.2	390.5	116897
						369	26411.5	404	89654.5	391	117586
						369.5	26765.8	404.5	90055.7	391.5	117923
						370	28204.5	405	91256.1	392	117569
						370.5	27308	405.5	91320	392.5	117222
						371	26528.1	406	91540.9	393	117280
						371.5	26132.7	406.5	89900.7	393.5	116268
						372	25272.4	407	89141.9	394	117022
						372.5	24373.9	407.5	90294.6	394.5	116815
						373	24300.3	408	89997.7	395	116522
						373.5	25292	408.5	90663.9	395.5	116813
						374	26429.2	409	90008.4	396	117156
						374.5	26225.4	409.5	89980.2	396.5	117095
						375	25926.6	410	89967.1	397	116687
						375.5	26633.5	410.5	90195.4	397.5	116764
						376	26504.6	411	89582.2	398	116431
						376.5	26265.2	411.5	89054	398.5	116093
						377	25898.8	412	89687.5	399	115840
						377.5	25559.7	412.5	88947.2	399.5	116020
						378	25149.6	413	88059.4	400	115497
						378.5	24261.7	413.5	89275.4	400.5	115435
						379	24778.4	414	89948.4	401	115826
						379.5	23874.3	414.5	89162.1	401.5	115937
						380	24759.1	415	88327.2	402	115257
						380.5	24997.9	415.5	87376.9	402.5	116311
						381	25554.8	416	87844.4	403	116778
						381.5	25314.2	416.5	87398.2	403.5	116437
						382	23207.8	417	87178.5	404	116152
						382.5	22462.4	417.5	87328.5	404.5	116702
						383	23159.6	418	87917.8	405	116290
						383.5	22399.1	418.5	87534.1	405.5	115993
						384	23872	419	87736.1	406	115674
						384.5	23924.3	419.5	87779.2	406.5	115978
						385	23922.4	420	88025.1	407	116230
						385.5	24041.5	420.5	86723	407.5	116101
						386	24977.4	421	87428.4	408	116098
						386.5	25154.7	421.5	87286.7	408.5	115739
						387	24628	422	88245.1	409	115607
						387.5	23774.7	422.5	88216.4	409.5	115668
						388	23949.1	423	87563.6	410	115866
						388.5	24513.5	423.5	86967	410.5	117078
						389	24462.7	424	86822	411	115802
						389.5	23557.5	424.5	87039	411.5	114402
						390	24091.5	425	86307.9	412	115090
						390.5	24387.6	425.5	85433.1	412.5	115369
						391	25366.2	426	84045	413	114132
						391.5	26064.3	426.5	84542.8	413.5	114152
						392	25627.3	427	85277.5	414	114947
						392.5	25045.5	427.5	85615.9	414.5	114658
						393	26753.7	428	85308.2	415	113712
						393.5	26722.8	428.5	85425.9	415.5	114099
						394	25837.7	429	85900	416	114343
						394.5	26326.5	429.5	85361.8	416.5	114956
						395	27406	430	84469	417	114914
						395.5	28534.3	430.5	85028.3	417.5	115126
						396	26817.7	431	85822.2	418	115456
						396.5	25944	431.5	86267.3	418.5	115120
						397	26573.7	432	85540.8	419	113667
						397.5	25823.1	432.5	85779.2	419.5	113553
						398	26376.5	433	86448.6	420	114359
						398.5	25164	433.5	86084.8	420.5	113835
						399	25122.9	434	85242.1	421	114209
						399.5	25980.2	434.5	85106.3	421.5	113966
						400	25015.7	435	86626.4	422	114250
						400.5	23740	435.5	87087.6	422.5	114452
						401	23996.8	436	86450	423	115452
						401.5	23356.1	436.5	85572.9	423.5	115829
						402	22250.1	437	84854.2	424	113682
						402.5	22110.8	437.5	84787.4	424.5	113211
						403	21938.9	438	85584.6	425	114018
						403.5	21834.9	438.5	85863.4	425.5	114014
						404	23776.8	439	85696.9	426	113982
						404.5	23385	439.5	84576.6	426.5	113708
						405	24132.3	440	83715.1	427	112612
						405.5	24135.4	440.5	83110.7	427.5	112369
						406	23714.3	441	82543.4	428	113232
						406.5	23467.2	441.5	82686	428.5	112947
						407	22430.2	442	82771.8	429	113296
						407.5	22665.8	442.5	84013.9	429.5	113490
						408	22111.3	443	84044	430	112914
						408.5	23207.6	443.5	83824.8	430.5	112482
						409	22266.2	444	84207.8	431	112869
						409.5	22406	444.5	83662.8	431.5	112960
						410	23506.5	445	83453.5	432	114116
						410.5	23728.1	445.5	83615	432.5	113709
						411	23590.7	446	83401.6	433	113393
						411.5	23652.7	446.5	83488.6	433.5	113149
						412	24120.4	447	83060	434	112310
						412.5	24458.7	447.5	83105.8	434.5	111584
						413	24162.2	448	82816.8	435	112858
						413.5	24626.4	448.5	81914.6	435.5	113740
						414	24197.7	449	81448.1	436	112874
						414.5	23162.9	449.5	81416.3	436.5	112146
						415	22368.8	450	82272.9	437	111221
						415.5	22403.6	450.5	82544.2	437.5	111153
						416	22553.6	451	81730.9	438	111135
						416.5	21912.3	451.5	81159.5	438.5	111630
						417	21304.2	452	81736.9	439	111464
						417.5	20567.8	452.5	82867.2	439.5	110187
						418	21216.5	453	82586.4	440	110852
						418.5	21091.8	453.5	82613.6	440.5	110204
						419	20149	454	83397.6	441	110242
						419.5	19300.1	454.5	83383.3	441.5	110429
						420	18622.7	455	83159.8	442	110024
						420.5	19150.3	455.5	83721	442.5	110449
						421	18797.9	456	83924	443	110132
						421.5	19176.7	456.5	84326.6	443.5	110954
						422	19676.9	457	85575.6	444	109931
						422.5	20216.2	457.5	86942.9	444.5	110725
						423	18971.6	458	87844.2	445	110932
						423.5	18636.4	458.5	87671.6	445.5	110572
						424	18548.5	459	88087.9	446	110784
						424.5	19415.5	459.5	89155.8	446.5	109574
						425	19678.9	460	88989.2	447	109152
						425.5	19840.2	460.5	88209.2	447.5	108870
						426	19447.6	461	86972	448	109856
						426.5	19956.1	461.5	85959.6	448.5	109669
						427	18922.6	462	84764.3	449	109636
						427.5	18815.1	462.5	83371.4	449.5	109410
						428	19449.9	463	82364.6	450	109090
						428.5	19892.3	463.5	81890.3	450.5	109596
						429	19845.2	464	80890.8	451	109722
						429.5	18566.3	464.5	81908.7	451.5	109562
						430	16747.3	465	81300	452	109745
						430.5	16689	465.5	81635.4	452.5	109857
						431	16855	466	81151.2	453	110624
						431.5	17317.2	466.5	81644.2	453.5	110598
						432	17135.2	467	81356.9	454	110486
						432.5	18116	467.5	82107.5	454.5	109515
						433	18502.8	468	81802.2	455	109799
						433.5	18548.7	468.5	82101.6	455.5	109907
						434	18286.3	469	81800.1	456	110130
						434.5	18964.8	469.5	81400.9	456.5	110925
						435	19259.7	470	81342.8	457	111052
						435.5	18549	470.5	82250.2	457.5	110566
						436	18050.4	471	82540.7	458	111972
						436.5	18272.5	471.5	82066.1	458.5	114384
						437	18327.7	472	81866.8	459	116271
						437.5	16641.3	472.5	81810.6	459.5	115758
						438	16369	473	82117	460	115339
						438.5	17509.4	473.5	81340.1	460.5	115223
						439	18262.1	474	80466.1	461	114238
						439.5	17833.4	474.5	80594.4	461.5	112244
						440	17627.7	475	80017.9	462	112253
						440.5	17436.5	475.5	79893.6	462.5	112702
						441	16702.5	476	79341.1	463	111556
						441.5	16014.1	476.5	79536.1	463.5	110566
						442	15801.1	477	79280.4	464	110102
						442.5	17532.9	477.5	79364.5	464.5	111393
						443	17569.8	478	80058.5	465	110917
						443.5	17511.2	478.5	79985.2	465.5	110158
						444	15624.6	479	80473.2	466	110076
						444.5	15792.2	479.5	81523.8	466.5	110082
						445	16350.4	480	81555.3	467	110026
						445.5	17444.5	480.5	82561.4	467.5	109965
						446	16517.9	481	82175.4	468	109831
						446.5	15928	481.5	82171.9	468.5	110359
						447	15114.2	482	81627.5	469	111043
						447.5	13995.3	482.5	81233.5	469.5	110063
						448	14401.9	483	79833.9	470	110010
						448.5	14462.8	483.5	79757.2	470.5	110206
						449	14874.9	484	80375	471	110013
						449.5	16027.6	484.5	80495	471.5	108344
						450	15035.2	485	79927.1	472	108952
						450.5	13902.3	485.5	80705.1	472.5	108457
						451	14365.5	486	80654.9	473	109286
						451.5	15126	486.5	79496.7	473.5	109773
						452	15578.7	487	79096.4	474	109423
						452.5	15663.3	487.5	79182.1	474.5	109200
						453	14317.8	488	79691.8	475	109202
						453.5	13624.3	488.5	78651.9	475.5	108450
						454	13213.9	489	78383.2	476	108643
						454.5	13283.4	489.5	79102.7	476.5	108435
						455	13499.5	490	79131.2	477	109411
						455.5	13428.1	490.5	79596.8	477.5	109347
						456	13362.3	491	79879.6	478	109472
						456.5	13724.5	491.5	79385.5	478.5	109772
						457	13558	492	79085.4	479	109515
						457.5	13615.6	492.5	79312.3	479.5	109847
						458	14773.2	493	79215.8	480	110420
						458.5	13763	493.5	78971.4	480.5	110900
						459	13385	494	78555.4	481	111089
						459.5	13189.1	494.5	78708.2	481.5	110531
						460	12206.3	495	79547.9	482	109765
						460.5	12230	495.5	79323.5	482.5	109829
						461	12663.5	496	79360.6	483	109793
						461.5	12951.3	496.5	79055.9	483.5	109222
						462	13338.1	497	78366.9	484	109691
						462.5	14342.8	497.5	78274	484.5	110713
						463	12778.8	498	78474.1	485	110491
						463.5	11682.9	498.5	77869.4	485.5	109715
						464	12436.4	499	78009.6	486	108627
						464.5	12313.1	499.5	78489	486.5	107666
						465	12458.1	500	78375.2	487	108232
						465.5	13355.8	500.5	78347.6	487.5	108226
						466	13453	501	78331.4	488	107580
						466.5	13533	501.5	78138.6	488.5	107588
						467	13011.4	502	77210	489	107286
						467.5	13577.8	502.5	77015.4	489.5	107149
						468	13260.7	503	76606.8	490	107735
						468.5	12995.3	503.5	76982.9	490.5	108336
						469	12262.5	504	77017.3	491	107450
						469.5	11710.6	504.5	76913.9	491.5	107421
						470	12541.3	505	77413.6	492	107774
						470.5	11668.1	505.5	77270.7	492.5	107855
						471	12202.8	506	77106.9	493	108240
						471.5	12264.9	506.5	77631	493.5	108308
						472	12309	507	77292.7	494	108048
						472.5	12017.1	507.5	76618.3	494.5	107717
						473	12680.7	508	76561.4	495	107448
						473.5	12211.4	508.5	77221.4	495.5	106813
						474	11859.9	509	77724.9	496	107084
						474.5	10969.9	509.5	77426.3	496.5	107285
						475	10293	510	77428.3	497	107554
						475.5	9921.69	510.5	76738.8	497.5	106558
						476	9581	511	76725.5	498	106539
						476.5	10192.6	511.5	76610.2	498.5	106862
						477	11618.4	512	76528.6	499	106334
						477.5	11893.3	512.5	76067.2	499.5	106287
						478	10590.8	513	76971.5	500	106164
						478.5	11505.1	513.5	77090.9	500.5	105461
						479	12011.9	514	76009.3	501	106368
						479.5	10702	514.5	76198.8	501.5	106302
						480	11753.5	515	76474.1	502	105845
						480.5	11654	515.5	75795.9	502.5	106596
						481	11918.2	516	75054.7	503	106153
						481.5	12070.7	516.5	74364.8	503.5	106254
						482	10910.3	517	74732.8	504	105347
						482.5	10185.5	517.5	74937	504.5	105882
						483	10450.5	518	74455.7	505	106202
						483.5	11620.8	518.5	74373.9	505.5	106362
						484	11157.7	519	75140.1	506	105493
						484.5	10993.5	519.5	74905.6	506.5	105302
						485	11714.5	520	74574.8	507	104857
						485.5	12128.3	520.5	74999.4	507.5	104322
						486	11612.6	521	74452.4	508	105240
						486.5	9923.15	521.5	74432.6	508.5	106449
						487	9700.4	522	74680.6	509	106139
						487.5	10019.6	522.5	74691.9	509.5	106593
						488	9640.07	523	73908.7	510	106419
						488.5	9435.28	523.5	73073.4	510.5	106064
						489	9708.2	524	72900.1	511	106022
						489.5	9544.13	524.5	72635.2	511.5	106024
						490	9908	525	73696.8	512	105842
						490.5	10472.2	525.5	73110.6	512.5	104463
						491	10568.5	526	72367	513	104736
						491.5	10459	526.5	72895.3	513.5	105059
						492	10580.9	527	73426.2	514	104653
						492.5	9915.41	527.5	73422	514.5	103851
						493	8787.62	528	72873.3	515	103319
						493.5	8821.4	528.5	72513.3	515.5	104326
						494	9093.2	529	72051.5	516	104817
						494.5	8825.67	529.5	71719.8	516.5	104031
						495	8601.5	530	71822.7	517	103797
						495.5	9350.75	530.5	72151	517.5	103959
						496	10094.8	531	72399.6	518	103789
						496.5	10285.3	531.5	72047.6	518.5	104165
						497	9138.56	532	72214.2	519	104465
						497.5	8604.66	532.5	71862.5	519.5	103840
						498	9168.21	533	71491.5	520	103117
						498.5	8979.41	533.5	71343.7	520.5	103995
						499	8720.76	534	71457.7	521	103950
						499.5	8773.81	534.5	71272	521.5	103522
						500	8740.48	535	71365.3	522	103070
						500.5	9349.96	535.5	71317.8	522.5	104464
						501	9529	536	71227.1	523	104287
						501.5	8903.81	536.5	70981.9	523.5	103909
						502	8529.67	537	70918.6	524	103091
						502.5	9144.24	537.5	70888.3	524.5	103194
						503	9681.01	538	70961.7	525	103399
						503.5	8779.91	538.5	71255.1	525.5	102893
						504	8444.32	539	71318.9	526	103253
						504.5	8495.08	539.5	70527	526.5	103096
						505	8294.2	540	70244.4	527	102933
						505.5	9603.07	540.5	70264.6	527.5	103207
						506	9180.13	541	70287.4	528	102620
						506.5	9419.51	541.5	70793	528.5	102351
						507	9287.17	542	70800.8	529	102048
						507.5	9062.34	542.5	70601	529.5	101787
						508	8118.88	543	69901.7	530	101234
						508.5	7592.22	543.5	69723.2	530.5	101583
						509	7966.17	544	69830.1	531	101587
						509.5	8372.43	544.5	69892.7	531.5	102035
						510	8180.49	545	69588.2	532	102432
						510.5	8759.43	545.5	69999.9	532.5	102330
						511	8897.86	546	70123.1	533	101788
						511.5	9679.55	546.5	69763.9	533.5	101210
						512	9197.21	547	69619.2	534	101050
						512.5	8668.3	547.5	70359.1	534.5	102058
						513	8824.98	548	69293.4	535	103179
						513.5	8010.49	548.5	69470.6	535.5	102968
						514	8008.21	549	69251.4	536	101638
						514.5	8074.03	549.5	69755.4	536.5	101430
						515	8488.03	550	69518.9	537	101550
						515.5	8373.31	550.5	69307.3	537.5	100984
						516	8235.47	551	68850.4	538	100643
						516.5	8601.16	551.5	69329.6	538.5	101121
						517	8142.67	552	69602.4	539	101803
						517.5	8399.71	552.5	69316.1	539.5	101160
						518	8744.42	553	68942.5	540	100947
						518.5	9467.14	553.5	69318.8	540.5	102287
						519	8228.53	554	68971	541	102384
						519.5	7602.89	554.5	68925.7	541.5	102406
						520	7001.03	555	68995.1	542	101628
						520.5	7200.56	555.5	68276.5	542.5	101092
						521	7416.93	556	68227.7	543	100539
						521.5	6890.94	556.5	68710.8	543.5	100320
						522	6373.96	557	68981.4	544	100462
						522.5	7299.23	557.5	69148.6	544.5	100968
						523	8074.14	558	68790.4	545	101032
						523.5	8195.67	558.5	67908.3	545.5	101232
						524	9535.09	559	68212.1	546	100808
						524.5	11390.8	559.5	68430.9	546.5	100933
						525	14234.8	560	68113.1	547	100980
						525.5	17535.3	560.5	67921.1	547.5	100811
						526	19442.9	561	68543.2	548	99753.9
						526.5	20553.8	561.5	68321.1	548.5	99780.3
						527	19314	562	68406.9	549	99357
						527.5	18017.9	562.5	68294.2	549.5	99420.1
						528	15660.8	563	68367.7	550	100235
						528.5	15920	563.5	67800.4	550.5	100358
						529	16441.8	564	68244.6	551	100934
						529.5	17556.8	564.5	68434.6	551.5	101067
						530	19553.5	565	68080.7	552	100942
						530.5	21729.2	565.5	67667.4	552.5	100144
						531	24220.8	566	66996.5	553	99898.5
						531.5	27217.9	566.5	65594.9	553.5	99855.9
						532	27842.9	567	65854.9	554	99501.8
						532.5	27760.5	567.5	66481.9	554.5	98558
						533	27279.4	568	66423.1	555	99074.2
						533.5	27138.5	568.5	66647.3	555.5	99060.2
						534	25991.6	569	67163.1	556	98235.7
						534.5	25378.1	569.5	66495.6	556.5	99091.3
						535	23938.2	570	66302.5	557	99855.5
						535.5	23045.1	570.5	66079.4	557.5	99618.5
						536	23296.3	571	66775.8	558	99843.3
						536.5	22707.4	571.5	67541.9	558.5	99380.6
						537	21774.4	572	66911.5	559	99973.7
						537.5	22216.6	572.5	66578	559.5	99976
						538	22614.3	573	66946.2	560	99153.1
						538.5	22533.8	573.5	67448	560.5	99153.4
						539	22577.3	574	67415.7	561	99465.4
						539.5	21149.5	574.5	66851.6	561.5	99644.7
						540	19883.5	575	66878.1	562	99595.4
						540.5	20184.7	575.5	66675.9	562.5	98778.1
						541	20307.7	576	66755.9	563	98933.9
						541.5	19547.9	576.5	66882.1	563.5	98630.5
						542	19447.8	577	66697.1	564	98311.9
						542.5	19609.1	577.5	66576.3	564.5	98033.2
						543	19081.3	578	66787.6	565	98368.5
						543.5	19279.5	578.5	66769.6	565.5	99081.9
						544	19304.4	579	66686.7	566	98717.9
						544.5	18645.4	579.5	65618.9	566.5	98383.3
						545	18438.6	580	65334.7	567	98440.6
						545.5	18954.1	580.5	65695.4	567.5	98973.2
						546	19805.3	581	65746.8	568	98763
						546.5	19056.3	581.5	65226.9	568.5	98717.2
						547	19163	582	64695.6	569	98543.8
						547.5	19218.9	582.5	65054.3	569.5	97988.8
						548	18807.2	583	64932.1	570	97294.3
						548.5	18337.5	583.5	65001.4	570.5	97792.4
						549	18368	584	64898.4	571	98002.4
						549.5	18574.4	584.5	64469.4	571.5	97774
						550	18638.5	585	65308.3	572	98170.5
						550.5	17910.9	585.5	66126.5	572.5	98338.6
						551	16884.6	586	65894.7	573	98163.5
						551.5	17660.1	586.5	65414.7	573.5	98697.7
						552	17245	587	66032	574	98095.2
						552.5	16578	587.5	66129.8	574.5	97905
						553	16418.7	588	65475.5	575	97801.4
						553.5	18157.8	588.5	64531.3	575.5	97994.8
						554	18844.2	589	64669	576	98111.8
						554.5	18511	589.5	64368.5	576.5	98045.8
						555	18153.9	590	64463.6	577	97548.5
						555.5	18645.3	590.5	63581.1	577.5	97664.6
						556	18071.3	591	63751	578	97336.1
						556.5	18641.7	591.5	64608.9	578.5	97600.3
						557	18228.8	592	64085.7	579	97668.9
						557.5	17751.7	592.5	64114.9	579.5	97632.6
						558	18107.5	593	64072.1	580	98139.4
						558.5	18713.8	593.5	64021.3	580.5	98204.7
						559	18871.4	594	63757.7	581	97803.2
						559.5	19307.5	594.5	63945.7	581.5	97338.8
						560	20137	595	63939.2	582	97097.6
						560.5	19513.7	595.5	64060.2	582.5	97212
						561	19593.1	596	63974.3	583	97207.7
						561.5	19800.7	596.5	63564.2	583.5	96670.3
						562	19403.5	597	64310.1	584	97400.1
						562.5	18549	597.5	64337.3	584.5	97718.9
						563	19311.4	598	64231.1	585	98126.6
						563.5	18444.1	598.5	64520.9	585.5	98006.1
						564	17626.1	599	64180.5	586	97271.4
						564.5	17373.4	599.5	63991.3	586.5	96278.2
						565	17497	600	63328.9	587	96308.2
						565.5	18055.5	600.5	63368.9	587.5	96480.1
						566	17793.3	601	63276.2	588	96488
						566.5	17656.7	601.5	63335.7	588.5	95844
						567	18248.3	602	63071.2	589	96364.9
						567.5	17798.8	602.5	63366.7	589.5	97329.3
						568	16668	603	63611.8	590	97644.6
						568.5	16469.1	603.5	64107.4	590.5	96666.1
						569	15450.3	604	64385.7	591	96480.4
						569.5	15606	604.5	63859.8	591.5	96562.9
						570	15817.3	605	62891.8	592	95994.7
						570.5	16709.1	605.5	62936.2	592.5	95723.3
						571	16631	606	62746.9	593	96060.3
						571.5	16659.9	606.5	62756.4	593.5	96082.2
						572	17228.4	607	63134	594	95843.6
						572.5	17892.3	607.5	63254.2	594.5	95116.6
						573	18113	608	62346.8	595	94930.7
						573.5	18000.2	608.5	62247.6	595.5	95715.1
						574	18163.8	609	62094.2	596	95569
						574.5	17914.4	609.5	62058.1	596.5	95433.9
						575	17101.8	610	62482.1	597	95679
						575.5	16368.9	610.5	61526.6	597.5	95826.7
						576	15905.6	611	61442.3	598	95234
						576.5	16948	611.5	61266	598.5	95428.2
						577	17027.4	612	61662.6	599	96081.8
						577.5	16744	612.5	61767.8	599.5	96084.1
						578	16593.3	613	62069.7	600	95986.6
						578.5	16621.9	613.5	61853.8	600.5	95747
						579	16539.2	614	62216.8	601	95628.3
						579.5	16163.7	614.5	61937.7	601.5	95255.4
						580	15447	615	61568.9	602	95075.6
						580.5	14976.5	615.5	61983.4	602.5	94691.4
						581	15236.8	616	61015.3	603	94680.5
						581.5	15339.4	616.5	60511	603.5	95004.1
						582	15607.5	617	61144.6	604	94753.3
						582.5	15408.3	617.5	61347.3	604.5	94574.2
						583	15689.3	618	60832.2	605	95084.8
						583.5	15010.6	618.5	61383.7	605.5	94649.9
						584	15044.1	619	61052.3	606	94843.2
						584.5	15052.3	619.5	61405.3	606.5	95388.7
						585	14901.6	620	60891.8	607	95484.1
						585.5	14785	620.5	59903.8	607.5	95250
						586	14944.5	621	60763.1	608	95675.3
						586.5	14726.9	621.5	61148.7	608.5	94944.1
						587	14973.3	622	61003.7	609	94647.9
						587.5	15368.2	622.5	60590.9	609.5	94080.6
						588	15352.7	623	60832.2	610	94215.3
						588.5	14772.3	623.5	60863.6	610.5	94395.8
						589	14578.2	624	60954.1	611	94184.9
						589.5	15733.3	624.5	60484.1	611.5	94017.1
						590	15879.6	625	60544.6	612	94882.5
						590.5	14747.5	625.5	60641.1	612.5	94442.6
						591	14855.2	626	60348	613	94382.6
						591.5	14746.4	626.5	59932.6	613.5	94438.7
						592	14292.6	627	61035	614	94286.5
						592.5	13467.8	627.5	61392.4	614.5	94332.2
						593	13674.8	628	61169.1	615	94406.3
						593.5	13865.5	628.5	60342.3	615.5	94252
						594	13249.9	629	60910.3	616	93107.1
						594.5	13013.5	629.5	61103.3	616.5	93240.5
						595	12727.8	630	60426.1	617	93368.3
						595.5	12882.3	630.5	59882.5	617.5	93592.9
						596	12813	631	60197.7	618	93922
						596.5	13715.5	631.5	59967.4	618.5	93762.7
						597	13701	632	59493.1	619	93828.5
						597.5	13031.8	632.5	59693.2	619.5	94022.3
						598	13635.4	633	59467.1	620	93264.6
						598.5	14067.3	633.5	59744.8	620.5	93035.8
						599	13993.1	634	60337.4	621	93207.1
						599.5	14388.6	634.5	59686.4	621.5	93350.4
						600	13497	635	59606.1	622	93552
						600.5	14138.1	635.5	59104.7	622.5	93470.2
						601	14008.7	636	59201.9	623	93538.7
						601.5	13728.7	636.5	58560.5	623.5	94425.1
						602	13039.5	637	58688.3	624	94703.8
						602.5	12598.4	637.5	58702.5	624.5	93896.4
						603	12921.4	638	58920	625	93481.7
						603.5	12867.8	638.5	58983	625.5	92555.9
						604	12587.4	639	59001.4	626	92468.7
						604.5	12561.1	639.5	59808.2	626.5	94028
						605	12448.2	640	59593.7	627	94107.1
						605.5	12400.3	640.5	59607.7	627.5	94642.6
						606	12939.8	641	59027.8	628	93732.7
						606.5	13242.9	641.5	58355	628.5	93512
						607	13094.2	642	58483.4	629	93411.3
						607.5	12558.1	642.5	59491.5	629.5	92870.4
						608	13089	643	58818.1	630	92607.9
						608.5	13226.1	643.5	58516.5	630.5	92716.5
						609	12810	644	58468.5	631	93307.5
						609.5	11989.6	644.5	58174.5	631.5	93428.1
						610	12737	645	57894.1	632	93038.1
						610.5	12616	645.5	57823.4	632.5	93339
						611	11951.9	646	58018.9	633	93216.7
						611.5	11707.9	646.5	57847.7	633.5	93146.2
						612	12583.7	647	57655.9	634	92911.5
						612.5	12196.9	647.5	57484.3	634.5	92754.8
						613	12050.8	648	57127.1	635	92514.9
						613.5	11884	648.5	56863.2	635.5	92548.6
						614	11964.5	649	56761.7	636	91780.7
						614.5	11663.2	649.5	56706	636.5	92152.5
						615	11333.7	650	57409.2	637	92355.2
						615.5	11246.5	650.5	57626.6	637.5	92203.8
						616	11820.6	651	57733.6	638	92481.2
						616.5	12224.4	651.5	57518.8	638.5	92290.5
						617	12458.3	652	56869.5	639	92188.9
						617.5	12133.9	652.5	56933.9	639.5	92030.4
						618	12705.6	653	57170.7	640	91769.4
						618.5	12019.4	653.5	56822.6	640.5	91730.3
						619	11570.7	654	57396.3	641	91649
						619.5	11923	654.5	57310.6	641.5	92480
						620	11541	655	57142.7	642	92366.5
						620.5	11300.2	655.5	57576.1	642.5	92059.1
						621	11610.4	656	57243.1	643	92076.3
						621.5	12278.9	656.5	56779	643.5	91772.2
						622	12127	657	57126.4	644	91856.3
						622.5	11740.1	657.5	57277.1	644.5	91887.1
						623	10998	658	57092.4	645	92085.1
						623.5	10667.5	658.5	57283.8	645.5	92296.6
						624	10947.6	659	56789.6	646	91249.3
						624.5	10371.2	659.5	56761.8	646.5	91596.4
						625	10256.1	660	56931	647	91291.5
						625.5	10007.3	660.5	57009.8	647.5	90987.9
						626	10141.1	661	57063.7	648	90830.9
						626.5	10514.4	661.5	56905.8	648.5	90544
						627	11282	662	56877.6	649	90722
						627.5	11577.9	662.5	56886.4	649.5	90748.2
						628	10578.6	663	56713.7	650	90661.1
						628.5	10332.1	663.5	56262.7	650.5	90266.6
						629	9828.75	664	56106.7	651	90312.9
						629.5	9235.06	664.5	56286.1	651.5	90495.1
						630	9318.85	665	56725.1	652	91025.4
						630.5	10338.5	665.5	57033.8	652.5	90858.5
						631	10460.9	666	56530	653	90508.8
						631.5	11017.3	666.5	56616.7	653.5	90291.2
						632	10809.7	667	56654.4	654	90567.7
						632.5	10270.7	667.5	56546.6	654.5	90814.2
						633	9989.01	668	56568.8	655	90831.8
						633.5	9774.02	668.5	56133.2	655.5	90978.4
						634	10199.6	669	56198.5	656	91310.8
						634.5	10134.7	669.5	56377.3	656.5	90805.9
						635	10116.4	670	56739.4	657	90049.2
						635.5	10343.6	670.5	56200.6	657.5	90388.7
						636	10112	671	55922.1	658	90422.4
						636.5	9471.23	671.5	55170.7	658.5	90789.6
						637	9668.27	672	54986.8	659	90281.1
						637.5	9544.21	672.5	55993.3	659.5	89816.5
						638	9446.99	673	56340	660	89931.4
						638.5	9538.47	673.5	56349.7	660.5	89649.8
						639	9538.98	674	55751.3	661	89952.2
						639.5	9978.01	674.5	55442.3	661.5	90484.8
						640	9556.4	675	55577.9	662	90916
						640.5	9560.75	675.5	55574.4	662.5	90273.5
						641	9403.03	676	55722.5	663	90426.6
						641.5	9892.6	676.5	55213.6	663.5	90047.7
						642	9747.86	677	55441.8	664	89995.7
						642.5	9893.48	677.5	55378.4	664.5	89711.9
						643	9636.89	678	55427.1	665	90041.7
						643.5	9411.33	678.5	55159	665.5	90301.5
						644	9442.89	679	55228.4	666	90510.4
						644.5	9949.7	679.5	55845.2	666.5	90695.1
						645	9509.92	680	55655.1	667	90727.8
						645.5	9318.25	680.5	55189.8	667.5	91352.3
						646	9229.56	681	55427.7	668	91143.5
						646.5	9254.15	681.5	55236.8	668.5	90624.8
						647	9495.81	682	55090.1	669	90567.9
						647.5	8763.84	682.5	54608.8	669.5	89879.1
						648	8225.11	683	54404.1	670	89470.9
						648.5	7777.77	683.5	54671.5	670.5	89330.8
						649	7645.38	684	55063.3	671	89850.5
						649.5	7597.38	684.5	54936.8	671.5	89735.2
						650	7699.26	685	55049	672	89842.8
						650.5	8373.06	685.5	55382.2	672.5	89975.1
						651	8698.27	686	55465.8	673	89924.2
						651.5	8505.97	686.5	55128.7	673.5	90062.1
						652	8918.62	687	54798	674	90000.7
						652.5	8642.88	687.5	54812.2	674.5	89909.8
						653	8002.6	688	54577.6	675	90284.1
						653.5	8178.56	688.5	54639.6	675.5	90335.1
						654	8542.99	689	54730.4	676	89685.5
						654.5	8456.44	689.5	54855.8	676.5	89072.6
						655	7772.75	690	54935.1	677	89821.2
						655.5	7399.57	690.5	54435.1	677.5	90298.2
						656	7340.06	691	54291.4	678	89942.9
						656.5	7951.97	691.5	54420.6	678.5	89527.1
						657	7236.44	692	54095.1	679	89351.6
						657.5	7520.79	692.5	54054.4	679.5	89563.9
						658	7642.35	693	54382.5	680	89711.4
						658.5	7488.37	693.5	54677.4	680.5	88998.5
						659	7240.91	694	54474.1	681	89369.2
						659.5	8012.31	694.5	54155.3	681.5	89804.6
						660	8288.72	695	54987.1	682	90175.3
						660.5	8063.74	695.5	54464.4	682.5	89596.2
						661	7546.9	696	53867.5	683	89505.5
						661.5	7648.9	696.5	52879.9	683.5	89393.6
						662	8550.56	697	52944.8	684	89970.2
						662.5	8129.64	697.5	53511.4	684.5	89590.1
						663	8563.55	698	53869.4	685	89418.6
						663.5	7799.81	698.5	54293.3	685.5	89662.8
						664	7835.02	699	54153.1	686	89674.6
						664.5	8092.76	699.5	54191	686.5	89652.1
						665	8107.89	700	54336.1	687	89328.3
						665.5	7988.94	700.5	54052.3	687.5	88791.8
						666	7416.67	701	53857.2	688	89022.3
						666.5	7821.94	701.5	53525.8	688.5	88905.5
						667	7448.96	702	54181.4	689	88905.1
						667.5	7517.1	702.5	54907.4	689.5	89116.3
						668	7319.17	703	55566.3	690	88700.6
						668.5	7798.45	703.5	55717.2	690.5	88539.7
						669	8717.51	704	55821.8	691	88422.1
						669.5	8725.04	704.5	55285	691.5	88964.9
						670	8137.19	705	54532.1	692	88868.7
						670.5	7597.2	705.5	54150.5	692.5	89228.8
						671	7315.16	706	53984	693	88896.7
						671.5	7161.26	706.5	53800.4	693.5	89045.8
						672	6856.13	707	54316.3	694	88860.3
						672.5	6838.33	707.5	54404.8	694.5	88784.1
						673	7393.47	708	54628.8	695	88429.6
						673.5	7489.69	708.5	54359.5	695.5	88197.2
						674	7324.91	709	53910.3	696	88507
						674.5	6830.21	709.5	53995.5	696.5	88767
						675	6839.1	710	54173.3	697	88413.7
						675.5	6930.72	710.5	54208.3	697.5	88741.8
						676	7528.43	711	54084	698	89030
						676.5	7551.06	711.5	53962.3	698.5	88937.8
						677	7552.55	712	53903.8	699	88876.7
						677.5	7691.62	712.5	53833.1	699.5	89066.8
						678	6980.44	713	53418	700	89673.9
						678.5	7350.27	713.5	53607.2	700.5	90069.5
						679	7293.21	714	53660.2	701	91097.9
						679.5	6788.69	714.5	53960.8	701.5	93833.9
						680	6239.93	715	53886.7	702	98036.5
						680.5	6218.6	715.5	53626.2	702.5	103846
						681	6647.82	716	53821.5	703	111325
						681.5	7233.53	716.5	53939.7	703.5	118669
						682	6856.77	717	54003.4	704	122315
						682.5	6899.13	717.5	53695.4	704.5	122828
						683	6523.71	718	53442.8	705	120430
						683.5	7094.75	718.5	53305.6	705.5	117086
						684	7352.67	719	52949.5	706	112879
						684.5	6241.19	719.5	52673.2	706.5	109180
						685	6861.31	720	52400.3	707	106270
						685.5	7153.42	720.5	52162.7	707.5	104117
						686	7053.67	721	52740.3	708	102589
						686.5	6714.15	721.5	53108	708.5	100796
						687	5806.38	722	53535.1	709	99561.2
						687.5	6668.52	722.5	53130.1	709.5	99575.6
						688	6598.58	723	53402.9	710	98512.4
						688.5	6865.77	723.5	53241.4	710.5	97120.8
						689	6217.52	724	52353.9	711	96795.8
						689.5	5372.33	724.5	52544.5	711.5	96557.2
						690	5380.12	725	52514.4	712	96714.2
						690.5	6288.3	725.5	52737.6	712.5	96975.2
						691	5945.22	726	52826.1	713	96382.9
						691.5	6127.57	726.5	52698.1	713.5	97153.1
						692	6240.86	727	52975.7	714	97713.6
						692.5	6798.2	727.5	52650.1	714.5	99386.9
						693	6530.35	728	52741.2	715	100435
						693.5	6517.88	728.5	52700.9	715.5	102571
						694	6810.52	729	52190.7	716	104294
						694.5	6757.17	729.5	52400	716.5	106497
						695	6162.53	730	52542.7	717	107088
						695.5	6060.86	730.5	52754.8	717.5	106903
						696	6443.79	731	52377.4	718	106679
						696.5	5956.73	731.5	52171.3	718.5	105505
						697	5611.88	732	52390.5	719	104272
						697.5	5959.77	732.5	52213.7	719.5	102448
						698	5727.43	733	52278.7	720	101501
						698.5	5828.73	733.5	52092.4	720.5	100929
						699	6326.88	734	51802.7	721	100469
						699.5	6542.66	734.5	52063.6	721.5	99976.8
						700	5742.23	735	52025.4	722	99573.4
						700.5	6359.27	735.5	52004.8	722.5	98590.7
						701	7070.27	736	51695.3	723	98615.8
						701.5	8372.53	736.5	52090.5	723.5	97933.1
						702	9892.58	737	52018.6	724	97951.3
						702.5	12302.7	737.5	52058.7	724.5	97193.9
						703	15574.3	738	51906.1	725	97247.3
						703.5	18808.2	738.5	51714.1	725.5	97466.6
						704	22554.1	739	51823.2	726	96863.8
						704.5	26272.6	739.5	51727.7	726.5	96935.4
						705	27522.2	740	51927.6	727	96925.5
						705.5	26759.2	740.5	51735.8	727.5	96595.9
						706	24753.5	741	51919.1	728	96745.4
						706.5	21200.1	741.5	51974.7	728.5	97173.8
						707	18117.2	742	51721	729	97430.2
						707.5	15799.2	742.5	51658.2	729.5	97038.5
						708	14527.5	743	51639.3	730	96874.6
						708.5	12937.6	743.5	51471.1	730.5	96983.5
						709	12038.6	744	51588.2	731	96968.4
						709.5	11598.8	744.5	51796.4	731.5	96517.9
						710	11294.9	745	51288.3	732	96938.6
						710.5	10607.1	745.5	51099.8	732.5	96610.6
						711	10045.6	746	51230.6	733	96545.5
						711.5	9347.87	746.5	51035.6	733.5	97024
						712	9005.52	747	51059.5	734	96988.4
						712.5	8821.26	747.5	50774	734.5	96630.3
						713	8396.72	748	51159.5	735	96133.4
						713.5	8749.23	748.5	51655.4	735.5	95884.7
						714	8770.49	749	51231.1	736	95972.9
						714.5	9300.29	749.5	50754.3	736.5	96490.3
						715	9599.7	750	50947.1	737	96238.3
						715.5	10228.1	750.5	51223	737.5	95841
						716	11044	751	50693.7	738	95014.2
						716.5	12123.6	751.5	50992.4	738.5	95176.3
						717	12321	752	51229.1	739	95261.6
						717.5	12193.8	752.5	51217.1	739.5	95825.9
						718	12241	753	51194.8	740	96054.9
						718.5	12403.8	753.5	50436.2	740.5	95266.3
						719	11943.9	754	49901.9	741	94577
						719.5	10935.8	754.5	49946.1	741.5	94941.8
						720	9972.64	755	49891.8	742	95383
						720.5	9892.08	755.5	50367.1	742.5	95774.1
						721	9844.94	756	50963	743	95963.5
						721.5	9109.6	756.5	50949.2	743.5	96155.6
						722	9295.28	757	50886	744	95785
						722.5	9515.14	757.5	50846.7	744.5	95892
						723	9279.06	758	50657	745	95229.6
						723.5	9110.48	758.5	50415.3	745.5	94938.4
						724	8380.75	759	50955.4	746	95670.3
						724.5	8528.73	759.5	50778.1	746.5	95769.2
						725	8108.36	760	50254.3	747	95888.3
						725.5	9120.74	760.5	49878.6	747.5	95363.5
						726	9054.47	761	50084.7	748	95701.2
						726.5	8312.34	761.5	50611.9	748.5	95581.9
						727	7819.03	762	50612.5	749	95651.6
						727.5	7887.73	762.5	50591	749.5	95443.2
						728	7631.34	763	50126.5	750	94667.5
						728.5	7785.56	763.5	49877.5	750.5	94801.2
						729	7491.29	764	50118.2	751	95166.1
						729.5	7061.25	764.5	50262.5	751.5	95084.4
						730	7763.6	765	49933.1	752	94764
						730.5	7933.89	765.5	49445.1	752.5	94548.6
						731	7941.17	766	49472.7	753	95072.5
						731.5	8048.45	766.5	49802.1	753.5	95481
						732	8654.47	767	49906.9	754	95602.9
						732.5	8336.93	767.5	49886.7	754.5	95157.9
						733	8939.2	768	48977.8	755	95010.3
						733.5	8662.56	768.5	48941.7	755.5	95208.2
						734	8839.36	769	49069.7	756	95235.1
						734.5	8937.49	769.5	48887.4	756.5	95316.4
						735	9001.86	770	49266.4	757	94864.6
						735.5	8669.17	770.5	49745.6	757.5	94057.2
						736	8813.44	771	49602.4	758	94315.3
						736.5	8617.04	771.5	49413.9	758.5	95110.3
						737	8546.61	772	49333	759	95191.2
						737.5	8208.51	772.5	49155	759.5	94868.1
						738	9086.44	773	49334.9	760	94391.6
						738.5	9209.87	773.5	49414.3	760.5	93884.7
						739	9237.4	774	49525.6	761	94100.9
						739.5	9072.06	774.5	49441	761.5	94764.4
						740	9216.94	775	49461.1	762	94918.4
						740.5	9353.49	775.5	49519.1	762.5	94562.5
						741	8494.82	776	49055.9	763	94927.9
						741.5	8563.82	776.5	49220.8	763.5	95079.6
						742	8341.11	777	49171.4	764	94755.9
						742.5	7967.22	777.5	49342.8	764.5	94590
						743	8016.98	778	49131.1	765	94213.7
						743.5	8854.86	778.5	49141.7	765.5	94231.3
						744	8948.79	779	49105.8	766	93755.1
						744.5	8773.04	779.5	48472.6	766.5	93863
						745	8226.39	780	48189.8	767	94217
						745.5	8130.69	780.5	48269.5	767.5	94565.3
						746	8181.11	781	48719.2	768	95090
						746.5	8221.09	781.5	48590	768.5	95208.3
						747	8376.01	782	48509.3	769	95128.3
						747.5	8075.45	782.5	48995.3	769.5	94550.4
						748	7478.27	783	48878.9	770	95070.8
						748.5	8020.7	783.5	48929.1	770.5	95202.9
						749	8136.45	784	49387.7	771	94557.1
						749.5	8268.8	784.5	49334	771.5	93823.9
						750	7686.08	785	48843.8	772	93963.4
						750.5	7073.63	785.5	48631.7	772.5	93744.7
						751	7473	786	48684.4	773	93405.9
						751.5	8061.03	786.5	48758	773.5	93332.5
						752	8651.43	787	48712.8	774	93179.3
						752.5	8576.13	787.5	48969.6	774.5	93222.6
						753	8286.32	788	48662.4	775	93752.1
						753.5	7931.32	788.5	48453.6	775.5	93472.9
						754	7626.88	789	47983.1	776	93482.3
						754.5	8093.3	789.5	47647.9	776.5	93337.7
						755	8599.14	790	48179.2	777	93248.9
						755.5	8607.64	790.5	48410.4	777.5	93174.1
						756	8330.16	791	48306.5	778	92742.1
						756.5	8705.48	791.5	48195.3	778.5	92231.5
						757	8866.9	792	48276.4	779	91930.4
						757.5	8186.89	792.5	48281	779.5	91829
						758	8138.57	793	48118	780	92190.3
						758.5	7775.27	793.5	48380.4	780.5	92822.5
						759	7765.84	794	48416.8	781	92795.9
						759.5	7502.12	794.5	48458.6	781.5	92489
						760	7583.11	795	48497.7	782	92852.4
						760.5	6985.94	795.5	48870.4	782.5	93069
						761	7168.29	796	48754.3	783	92933.9
						761.5	7816.55	796.5	48322.6	783.5	92533.8
						762	8209.47	797	48326.6	784	92347.6
						762.5	8257.61	797.5	48317.1	784.5	92568.9
						763	7708.32	798	48678.1	785	92403.2
						763.5	6726.19	798.5	48556.7	785.5	92623.8
						764	6576.71	799	48510.9	786	93003.7
						764.5	7071.31	799.5	48456.2	786.5	93262.1
						765	7544.76	800	48440.2	787	93763
						765.5	7394.48	800.5	48201.4	787.5	93736.7
						766	7402.6	801	48208.1	788	93586.4
						766.5	6707.43	801.5	48150.8	788.5	93080.3
						767	6763.78	802	48249.1	789	92865.4
						767.5	6825.85	802.5	47842	789.5	92817.9
						768	6625.95	803	47801.8	790	92885.3
						768.5	6742.68	803.5	48080.9	790.5	93150.6
						769	6932.78	804	48070.1	791	92894.4
						769.5	7295.29	804.5	47827.7	791.5	92687.2
						770	7340.04	805	47531	792	92290
						770.5	7540.65	805.5	47671.5	792.5	92316.7
						771	6996.96	806	47809	793	92498.4
						771.5	7167.17	806.5	47623.4	793.5	91961.4
						772	7646	807	47595.8	794	92283.4
						772.5	7188.76	807.5	47538.3	794.5	92589.2
						773	6982.04	808	47044.6	795	92331
						773.5	6816.75	808.5	47293.5	795.5	92545.5
						774	6606.02	809	47331.3	796	92366.5
						774.5	6820.35	809.5	47217.1	796.5	92443.1
						775	6998.35	810	47315.2	797	92778.8
						775.5	7184.18	810.5	47312.8	797.5	92742
						776	6772.24	811	46921.1	798	92325.6
						776.5	6266.9	811.5	47651.9	798.5	92270.1
						777	6423.33	812	47740	799	92163.3
						777.5	6234.45	812.5	47559.4	799.5	92309.1
						778	6279.76	813	47545.4	800	92456.5
						778.5	6584.48	813.5	47134.9	800.5	92364.1
						779	6699.95	814	47227.1	801	92588.1
						779.5	6545.15	814.5	46857.3	801.5	91766.9
						780	6214.21	815	46896.8	802	91902.8
						780.5	6399.81	815.5	46581.7	802.5	92362.7
						781	6269.4	816	46431.1	803	92255.4
						781.5	6104.18	816.5	46413.4	803.5	91724.7
						782	6203.23	817	46456.2	804	91699.6
						782.5	6465.68	817.5	46625.2	804.5	91461.2
						783	6174.48	818	47049.9	805	91955.3
						783.5	5963.76	818.5	47257.4	805.5	92033.7
						784	6346.31	819	47305.6	806	92446.6
						784.5	6799.56	819.5	47195.8	806.5	92060.1
						785	6523.62	820	46902.7	807	91908.6
						785.5	6168.03	820.5	46683.4	807.5	92353.9
						786	6007.79	821	46586.3	808	92065.8
						786.5	5668.14	821.5	46629.4	808.5	91830.6
						787	5905.45	822	46518.1	809	91986.9
						787.5	6204.42	822.5	46999.3	809.5	92033.2
						788	6236.82	823	47165.9	810	92001.3
						788.5	6750.82	823.5	46940.6	810.5	91399.6
						789	6512.77	824	46935.3	811	91138.2
						789.5	6293.7	824.5	47046.6	811.5	91288.3
						790	6187.85	825	46571.6	812	92291.9
						790.5	6672.17	825.5	46740.8	812.5	91864.3
						791	6635.83	826	46757.9	813	91188
						791.5	6494	826.5	46832.6	813.5	91202.4
						792	6451.76	827	47293.4	814	91042.9
						792.5	6656.85	827.5	46949.1	814.5	90926.1
						793	6912.48	828	46659.5	815	91219.3
						793.5	6653.2	828.5	46212.5	815.5	90943.1
						794	6221.94	829	46355.8	816	91603.1
						794.5	5818.22	829.5	46068.3	816.5	91722.4
						795	6288.65	830	46518.8	817	91079.2
						795.5	5784.41	830.5	46042.7	817.5	90989.7
						796	5669.8	831	46112	818	91118
						796.5	5496.46	831.5	45911.5	818.5	90997.5
						797	5516.89	832	46201.2	819	91251.8
						797.5	5982.47	832.5	46545.1	819.5	91106.7
						798	5674.19	833	46342.4	820	90868.7
						798.5	4687.98	833.5	45984.2	820.5	90790.7
						799	4788.58	834	46332.3	821	90702
						799.5	5633.56	834.5	46429.9	821.5	90465.2
						800	5984.65	835	46241.8	822	90357.8
						800.5	6468.51	835.5	46559.7	822.5	90038.8
						801	6276.03	836	46669.2	823	89841.7
						801.5	5953.97	836.5	46446.3	823.5	90514.6
						802	5679.84	837	46372.2	824	90915.4
						802.5	5850.61	837.5	46454.5	824.5	90761
						803	6038.27	838	46608.4	825	90679.7
						803.5	5924.71	838.5	46648.1	825.5	90656.4
						804	5757.99	839	46250.9	826	90842.5
						804.5	4991.49	839.5	46375.4	826.5	90562.2
						805	5363.52	840	46266.8	827	90903.3
						805.5	5869.47	840.5	46243	827.5	90778.8
						806	5697.49	841	46583.7	828	90559.6
						806.5	5529.12	841.5	46488.2	828.5	90155.2
						807	4999.84	842	46212.1	829	89766.3
						807.5	5568.76	842.5	45950.5	829.5	90097.2
						808	5915.8	843	45929.5	830	89977.8
						808.5	5975.98	843.5	46014.5	830.5	90098.1
						809	5550.05	844	46410	831	90194.7
						809.5	5708.87	844.5	46443.8	831.5	90651.5
						810	6039.36	845	46120.5	832	90470.3
						810.5	6132.29	845.5	46035.4	832.5	90237.1
						811	5557.67	846	46135.2	833	90423.4
						811.5	5596.3	846.5	46299.1	833.5	89975.2
						812	5852.94	847	45815.8	834	90378.5
						812.5	5369.34	847.5	45697.8	834.5	90676.9
						813	5612.81	848	45505.7	835	90346.1
						813.5	5731.34	848.5	45828.8	835.5	90082.1
						814	5629.8	849	45826.8	836	90152.2
						814.5	5042.01	849.5	45677.2	836.5	90217.9
						815	4722.42	850	45603.3	837	90439
						815.5	4634.72	850.5	45592.6	837.5	90559.6
						816	5036.37	851	45912.1	838	90424.1
						816.5	4937.51	851.5	45806.4	838.5	90706.6
						817	4760.75	852	45913.6	839	91185.1
						817.5	4678.32	852.5	45740.8	839.5	91397.7
						818	4890.34	853	45656.6	840	91013.8
						818.5	5176.97	853.5	45871.9	840.5	90192.3
						819	5288.95	854	45698.4	841	90501.9
						819.5	5338.84	854.5	45770.3	841.5	90625.1
						820	5234.12	855	45591.3	842	90771.4
						820.5	4730.53	855.5	45433.5	842.5	90804.1
						821	4779.08	856	45341.8	843	90545.9
						821.5	5214.61	856.5	45402.1	843.5	90443.8
						822	4997.43	857	45278	844	89994.6
						822.5	5016.92	857.5	45363.3	844.5	89840.1
						823	5238.24	858	45061.6	845	89775.2
						823.5	4784.4	858.5	45238.7	845.5	89963.4
						824	4713.71	859	44926.3	846	89940.3
						824.5	4971.84	859.5	44966.1	846.5	90388
						825	4629.83	860	45155.6	847	90377.1
						825.5	4580.77	860.5	45386.6	847.5	90382.6
						826	4859.38	861	45376.3	848	90726.1
						826.5	4824.46	861.5	45299.2	848.5	90291.7
						827	5261.73	862	45399.3	849	90143.7
						827.5	4666.02	862.5	45321	849.5	90048.6
						828	4289.36	863	45206	850	90170.9
						828.5	4150.72	863.5	45050.2	850.5	90471.9
						829	4306.55	864	45219.9	851	90113.1
						829.5	4128.62	864.5	45051.1	851.5	91088.2
						830	4057.56	865	45307.7	852	90901.7
						830.5	4191.39	865.5	45012.8	852.5	89923.3
						831	4425.77	866	44830.6	853	90107.9
						831.5	4210.12	866.5	44581.8	853.5	90495.6
						832	4202.03	867	45017	854	90122.7
						832.5	4437.88	867.5	45169.1	854.5	90543.6
						833	4466.1	868	45140.3	855	90272.4
						833.5	4069.79	868.5	45611.2	855.5	89656.8
						834	4249.61	869	45708.7	856	89306.8
						834.5	4955.81	869.5	45307.3	856.5	89373
						835	4834.77	870	44855.4	857	89197.8
						835.5	5049.52	870.5	44979.4	857.5	89274.4
						836	4820.15	871	45651.2	858	88909.9
						836.5	4528.43	871.5	45451.7	858.5	89251
						837	4450.41	872	45438.6	859	89346.1
						837.5	4445.36	872.5	45312.9	859.5	89878.6
						838	4574.59	873	45009.1	860	89800.6
						838.5	5141.54	873.5	45267.7	860.5	89703
						839	5212.49	874	45160.2	861	89418.8
						839.5	4467.15	874.5	44664.7	861.5	89170.3
						840	4563.73	875	44744.4	862	89548.4
						840.5	4669.68	875.5	45036.6	862.5	89670.6
						841	5129.23	876	44801.1	863	89368.1
						841.5	5444.81	876.5	44949.7	863.5	88654.7
						842	5709.08	877	45075.7	864	88734.4
						842.5	5147.61	877.5	44715.4	864.5	89397.8
						843	4353.69	878	44630.2	865	89164.3
						843.5	4454.76	878.5	44703.7	865.5	88536.6
						844	4625.98	879	45241.1	866	88092.3
						844.5	4279.67	879.5	45002.9	866.5	88196.2
						845	4180.22	880	44775.4	867	88260.7
						845.5	4103.55	880.5	44499.8	867.5	88359.1
						846	4584.36	881	44172.1	868	88808.5
						846.5	4524.29	881.5	44400	868.5	88839.9
						847	4617.59	882	44575.3	869	88399.5
						847.5	4665.38	882.5	44550.2	869.5	88804.5
						848	4347.36	883	44810.8	870	88713.9
						848.5	4117.34	883.5	44702.1	870.5	88320.9
						849	4303.8	884	44232.8	871	88915.2
						849.5	4262.43	884.5	43945.9	871.5	88723.3
						850	4118.61	885	44387.7	872	88536.7
						850.5	4152.92	885.5	44623.4	872.5	88673.6
						851	4774.92	886	44394.4	873	89109.1
						851.5	4755.07	886.5	44189.7	873.5	88706.5
						852	4318.03	887	43922.6	874	88143.3
						852.5	4364.91	887.5	43975.3	874.5	88757.2
						853	3945.11	888	44142.9	875	88747
						853.5	4369.53	888.5	44188.1	875.5	88736.4
						854	4123.44	889	43837.7	876	88478.7
						854.5	4117.45	889.5	44246.1	876.5	88339.8
						855	3925.79	890	44445.4	877	88967.3
						855.5	4178.14	890.5	44519.2	877.5	89381.4
						856	3981.88	891	44409.7	878	89134.4
						856.5	4103.61	891.5	44518.3	878.5	88564.4
						857	3852.31	892	44296.6	879	88247.5
						857.5	3930.8	892.5	44143.8	879.5	88331
						858	4122.8	893	44071	880	88505.9
						858.5	4190.28	893.5	43880.4	880.5	88553.5
						859	4216.8	894	44163.5	881	88063.9
						859.5	3872.64	894.5	43977.1	881.5	87754.5
						860	3977.92	895	44012.8	882	87776.9
						860.5	4524.76	895.5	44186.8	882.5	88401.9
						861	4298.79	896	44306.7	883	88230.6
						861.5	3925.49	896.5	44234.3	883.5	88442.6
						862	3841	897	44257.6	884	88113
						862.5	3835.68	897.5	44067.9	884.5	88159.1
						863	3918.66	898	43877.8	885	87913.9
						863.5	4264.07	898.5	43781.1	885.5	88050.6
						864	4092.81	899	43829.3	886	88196.5
						864.5	3631.37	899.5	44300.6	886.5	88733.8
						865	4110.02	900	44045.8	887	88480.6
						865.5	4733.11	900.5	43883	887.5	88408.1
						866	4284.69	901	43903.4	888	87763.6
						866.5	3969.07	901.5	43857.5	888.5	88022
						867	3465.82	902	43887.3	889	88106.1
						867.5	3607.67	902.5	43930.3	889.5	87858.3
						868	3707.89	903	43840.4	890	88192.8
						868.5	3307.26	903.5	43958.4	890.5	88530.8
						869	3078.51	904	43730.6	891	88761.8
						869.5	2933.73	904.5	43782.2	891.5	88029.6
						870	3376.02	905	43825.8	892	87992.1
						870.5	4098.21	905.5	43639.8	892.5	87990.9
						871	4369.59	906	43778.9	893	87693.4
						871.5	4579.77	906.5	43634.4	893.5	87596.7
						872	4749.66	907	43544.8	894	87700.3
						872.5	4253.72	907.5	43388.2	894.5	87997.2
						873	4179	908	43725.1	895	88062.4
						873.5	4162.55	908.5	43790.5	895.5	87861.2
						874	3801.59	909	43829.3	896	87503.5
						874.5	3855.62	909.5	43810.1	896.5	87472.6
						875	3585.03	910	43737.9	897	87705.2
						875.5	4340.91	910.5	43596.9	897.5	87198.9
						876	4000.83	911	44108.3	898	87147.2
						876.5	3730.82	911.5	43473.9	898.5	87166.6
						877	4056.9	912	43404.5	899	87446.3
						877.5	3884.91	912.5	43474	899.5	87711.8
						878	3669.97	913	43765.5	900	87492.9
						878.5	3440.36	913.5	43529.2	900.5	87364.8
						879	3348.31	914	43035.6	901	87393.6
						879.5	3408.53	914.5	42726.1	901.5	87205
						880	3625.7	915	42778.5	902	87361.1
						880.5	3103.12	915.5	42952.3	902.5	87536.4
						881	2767.27	916	42866.3	903	86892.6
						881.5	3147.22	916.5	43204.3	903.5	87438.9
						882	3419.34	917	43197.6	904	87458.6
						882.5	3438.14	917.5	43079.9	904.5	87353
						883	3752.83	918	42766.9	905	87388.7
						883.5	3648.62	918.5	42858.8	905.5	87479.2
						884	3634.44	919	43336.3	906	87428.3
						884.5	3278.87	919.5	43121.5	906.5	87622
						885	2742.2	920	43169.8	907	87806
						885.5	3052.39	920.5	42846.2	907.5	87454
						886	3268.38	921	42654.9	908	87130.3
						886.5	3175.13	921.5	42909.6	908.5	87185
						887	3385.75	922	43380.9	909	87139.3
						887.5	3358.32	922.5	43575.8	909.5	86665.6
						888	2920.89	923	43066.8	910	86561.2
						888.5	2765.43	923.5	43035.6	910.5	86518.1
						889	3375.63	924	42905.2	911	87319.1
						889.5	3100.82	924.5	43030.5	911.5	87385.1
						890	3016.27	925	43201	912	87235.4
						890.5	2918.5	925.5	43614.4	912.5	87145.9
						891	3006.09	926	43457.7	913	87019.9
						891.5	2856.37	926.5	43446.9	913.5	86946.2
						892	2768.72	927	43477.7	914	86621.8
						892.5	2815.7	927.5	43488.7	914.5	86681.9
						893	3223.37	928	43301.7	915	86953.1
						893.5	2872.17	928.5	43147.6	915.5	87075.1
						894	3187.09	929	43035.4	916	86866.9
						894.5	3148.48	929.5	42976.7	916.5	87068.1
						895	3150.91	930	42839.3	917	86970.3
						895.5	3145.21	930.5	42904.8	917.5	87508.6
						896	3257.48	931	43129.6	918	87492.9
						896.5	2748.56	931.5	42982.7	918.5	86763.5
						897	2815.64	932	42958.3	919	86679
						897.5	2895.68	932.5	42788.8	919.5	86392.7
						898	3222.69	933	43096.4	920	86381.5
						898.5	2629.23	933.5	43301.8	920.5	86763.1
						899	3141.37	934	43206.6	921	87014.6
						899.5	3578.81	934.5	43251.3	921.5	87024.6
						900	3227.37	935	43149.6	922	87105.6
						900.5	2714.82	935.5	43041.5	922.5	86737
						901	2273.28	936	42612.2	923	86407.7
						901.5	2563.42	936.5	42706.5	923.5	86199.9
						902	2792.65	937	42768.1	924	86658.7
						902.5	3059.23	937.5	43084.8	924.5	86602.6
						903	3057.57	938	42740.3	925	86604.1
						903.5	3393.07	938.5	42726.1	925.5	86629.6
						904	3438.28	939	42879.8	926	86511.7
						904.5	2917.66	939.5	42747.9	926.5	86681.5
						905	2945.64	940	42715.6	927	86786.2
						905.5	3094.16	940.5	42661.9	927.5	86492.7
						906	3509.21	941	42389.6	928	86649.6
						906.5	3250.7	941.5	42571.7	928.5	86438.9
						907	3326.16	942	42971.1	929	86220.8
						907.5	3004.16	942.5	43150.6	929.5	86471.2
						908	2847.17	943	42778.5	930	86716.7
						908.5	2617.45	943.5	42345	930.5	86265.7
						909	2775.8	944	42613.3	931	86084
						909.5	3090.49	944.5	42542	931.5	86104.8
						910	2958.17	945	42511.8	932	85997.2
						910.5	2624.36	945.5	42469.4	932.5	86030.2
						911	2672.75	946	42429.8	933	86190
						911.5	2439.76	946.5	42466.1	933.5	86286.2
						912	2644.08	947	42470.8	934	86347.3
						912.5	2503.48	947.5	42427.2	934.5	86028.3
						913	1900.31	948	42423	935	86050.2
						913.5	1880.45	948.5	42597.8	935.5	85909.8
						914	2011.68	949	42364.3	936	85844.8
						914.5	2427.22	949.5	42404.8	936.5	86380.2
						915	2666.64	950	42672.9	937	86280.1
						915.5	2560.64	950.5	42423.3	937.5	86102.6
						916	2630.38	951	42176.4	938	86009.3
						916.5	2504.55	951.5	42200.9	938.5	85616.2
						917	2756.63	952	42480.7	939	85734.3
						917.5	2492.03	952.5	42292.7	939.5	85555.5
						918	2189.16	953	42388.3	940	85824.1
						918.5	2513.64	953.5	42403.7	940.5	85478.5
						919	2776.4	954	42248.1	941	85461.6
						919.5	3030.57	954.5	42418.4	941.5	85498.7
						920	2679.61	955	42393.4	942	85656.5
						920.5	2307.46	955.5	42143.5	942.5	85507.1
						921	2043.1	956	42515.6	943	85325.2
						921.5	2720.15	956.5	42656.5	943.5	85263.5
						922	3129.1	957	42114.6	944	85617.2
						922.5	3188.07	957.5	42190.1	944.5	85557.3
						923	2794.24	958	42555.6	945	85396.6
						923.5	2916.27	958.5	42651	945.5	85680.9
						924	2941.69	959	42649.1	946	85159.7
						924.5	2853.38	959.5	42366.8	946.5	85061.3
						925	2967.47	960	42089.7	947	85169.6
						925.5	2324.8	960.5	42115.1	947.5	85325.8
						926	2557.97	961	41883	948	85329.9
						926.5	2828.45	961.5	42202	948.5	85208.2
						927	2602.27	962	42350.8	949	85172.8
						927.5	2204.39	962.5	42439.7	949.5	85684.1
						928	2505.15	963	42521.1	950	85345.4
						928.5	2779.87	963.5	42469	950.5	85286
						929	2935.97	964	42151.4	951	85338.7
						929.5	2567.92	964.5	41994.9	951.5	85447.2
						930	2366.23	965	41896.8	952	85492.8
						930.5	2051.27	965.5	42167.9	952.5	84957.5
						931	2132.89	966	42350.1	953	85132.2
						931.5	2316.52	966.5	42535.1	953.5	85190.4
						932	2946.07	967	42330.7	954	85078.4
						932.5	2857.45	967.5	42337.6	954.5	85323.4
						933	2353.32	968	42122.6	955	85308.1
						933.5	2523.51	968.5	41949.3	955.5	85287.2
						934	2715.04	969	41865.1	956	85257.6
						934.5	2682.72	969.5	41828.6	956.5	84921.7
						935	2338.76	970	41793.4	957	85106.4
						935.5	2107.49	970.5	41654.3	957.5	85123.8
						936	2280.37	971	41752.6	958	85288.1
						936.5	2576.18	971.5	41653	958.5	85024.3
						937	2251.91	972	41685.4	959	85215.2
						937.5	1992.02	972.5	41779.2	959.5	85198
						938	2136.11	973	41650.6	960	85569.4
						938.5	2444.64	973.5	41985.6	960.5	85443.5
						939	2753.48	974	42156.3	961	84741.7
						939.5	2647.39	974.5	42425.9	961.5	84761.5
						940	2198.05	975	42516.8	962	84292.7
						940.5	2044.86	975.5	42037.2	962.5	84558.3
						941	2371.31	976	42046.4	963	84635.5
						941.5	2393.24	976.5	41992.9	963.5	84811.6
						942	2260.57	977	42120.2	964	85169.9
						942.5	1768.91	977.5	41928.4	964.5	85365.3
						943	1830.73	978	41337.4	965	85012.6
						943.5	1805.87	978.5	41389.6	965.5	85146.6
						944	1522.44	979	41691.1	966	84908.8
						944.5	1539.83	979.5	41576.3	966.5	84687.7
						945	1772.96	980	41361.9	967	84896.3
						945.5	1566.45	980.5	41510.2	967.5	84594.2
						946	1355.52	981	41385.7	968	84446.4
						946.5	1581.78	981.5	41486.6	968.5	84532.6
						947	1655.99	982	41830.8	969	84408.5
						947.5	1849	982.5	41701.9	969.5	84708.6
						948	2001.45	983	41814.2	970	84496
						948.5	2208.71	983.5	41687.6	970.5	84265.3
						949	2227.38	984	41581	971	84758
						949.5	2073.6	984.5	41303.2	971.5	84695.3
						950	2098.95	985	41436.2	972	84896.9
						950.5	2055	985.5	41647.2	972.5	85069.1
						951	1939.31	986	41657	973	84920.5
						951.5	2107.43	986.5	41696.6	973.5	84431.5
						952	2027.18	987	41904.7	974	84628
						952.5	1773.66	987.5	41852.2	974.5	84719.4
						953	1517.8	988	41620.5	975	85046.5
						953.5	1671.18	988.5	41656	975.5	84757.6
						954	1517.39	989	41227.9	976	84610.1
						954.5	1873.54	989.5	41127.7	976.5	84652.5
						955	1683.63	990	41317.6	977	84416.4
						955.5	1824.47	990.5	41559.2	977.5	84924.6
						956	2044.25	991	41381.1	978	84910
						956.5	1678.08	991.5	41311.5	978.5	84651.5
						957	1557.73	992	41006.7	979	84815.1
						957.5	1426.15	992.5	41351.1	979.5	84779.5
						958	1657.24	993	41475.5	980	84232.7
						958.5	1371.64	993.5	41387.7	980.5	84152.6
						959	1460.2	994	41452.2	981	84061.5
						959.5	1891.73	994.5	41301.6	981.5	83874.3
						960	1860.65	995	41465.5	982	83994.7
						960.5	1801.56	995.5	41626.7	982.5	84216.7
						961	1807.66	996	41999.5	983	84062.5
						961.5	2105.5	996.5	41702.8	983.5	83908.5
						962	1988.76	997	41648.2	984	83911.3
						962.5	1995.02	997.5	41547.6	984.5	84033.6
						963	1905.2	998	41361.5	985	84287.1
						963.5	1520.78	998.5	41464.7	985.5	84786.9
						964	1661.28	999	41337.3	986	84415.4
						964.5	2101.19	999.5	41061.3	986.5	84370
						965	1728.66	1000	41332.4	987	84351.3
						965.5	1762.94	1000.5	41452	987.5	84091.9
						966	1734.46	1001	41377.2	988	84303.7
						966.5	1369.31	1001.5	41279.7	988.5	84236.8
						967	1263.56	1002	41236.2	989	84051.8
						967.5	1464.5	1002.5	41245.7	989.5	84153
						968	1212.64	1003	40978.9	990	84011.6
						968.5	874.136	1003.5	41040.1	990.5	83929.7
						969	1040.37	1004	40994.3	991	83771.8
						969.5	1328.84	1004.5	41100.5	991.5	83436
						970	1551.73	1005	40983.5	992	83405.3
						970.5	1747.31	1005.5	41008.3	992.5	83825.1
						971	1552.78	1006	41027.4	993	83830.7
						971.5	1504.38	1006.5	41160.5	993.5	83690.5
						972	1075.83	1007	40990.5	994	84089
						972.5	1132.14	1007.5	41296.6	994.5	84017.6
						973	1625.7	1008	41261.7	995	83996
						973.5	1920.37	1008.5	41222.9	995.5	84080.6
						974	1829.31	1009	40983.9	996	83899.3
						974.5	1775	1009.5	41073.5	996.5	83715.1
						975	1984.84	1010	41111	997	83660.5
						975.5	1831.12	1010.5	41165.9	997.5	83905.6
						976	1822.82	1011	40944.3	998	83840.4
						976.5	1861.88	1011.5	40865.8	998.5	83957.3
						977	1454.99	1012	40711.5	999	83976.2
						977.5	1739.56	1012.5	40779.1	999.5	83669.6
						978	1829.86	1013	40922.7	1000	83801.9
						978.5	1664.6	1013.5	40880.2	1000.5	83627.3
						979	1360.82	1014	40694.6	1001	83652
						979.5	1100.35	1014.5	40957.6	1001.5	83905
						980	1180.44	1015	40989.8	1002	83871
						980.5	1323.99	1015.5	40745.5	1002.5	83899.1
						981	1520.61	1016	40932.6	1003	83876.2
						981.5	1776.41	1016.5	41092.3	1003.5	83717.4
						982	1853.73	1017	41490	1004	83377.7
						982.5	1990.72	1017.5	41370.7	1004.5	83253.6
						983	1674.1	1018	41197.4	1005	83355.2
						983.5	1747.73	1018.5	40978.7	1005.5	83225.4
						984	2209.3	1019	40947.3	1006	83556.8
						984.5	2287.26	1019.5	40973.7	1006.5	83350.4
						985	1915.84	1020	40762.6	1007	83538.3
						985.5	1944.46	1020.5	41075.4	1007.5	83965.6
						986	1574.42	1021	40988.1	1008	84030
						986.5	1363.66	1021.5	41149.1	1008.5	83742.1
						987	1589.58	1022	41145.7	1009	83358.8
						987.5	1749.87	1022.5	41051.1	1009.5	83427.9
						988	1731.66	1023	41028.4	1010	83352.4
						988.5	1586.32	1023.5	40938	1010.5	83323.6
						989	1404.9	1024	41063.2	1011	83518.9
						989.5	1344.31	1024.5	41235.6	1011.5	83468.8
						990	1419.57	1025	40750.8	1012	83316.4
						990.5	1166.27	1025.5	40822.1	1012.5	83450.2
						991	1157.68	1026	40896.6	1013	83392.8
						991.5	1206.89	1026.5	40976.2	1013.5	83443.1
						992	1257.03	1027	41033.1	1014	83696.1
						992.5	1199.1	1027.5	40856.1	1014.5	83428
						993	1183.37	1028	40819.2	1015	83139.2
						993.5	635.705	1028.5	41084.2	1015.5	83395.1
						994	725.926	1029	40935.2	1016	83468.7
						994.5	1008.7	1029.5	41027.4	1016.5	83512.4
						995	1263.06	1030	40665.6	1017	83628.7
						995.5	1439.51	1030.5	40622.6	1017.5	83559.6
						996	1612.26	1031	40375.9	1018	83517.7
						996.5	1277.3	1031.5	40627.8	1018.5	83449.1
						997	1318.41	1032	40527.9	1019	82986.6
						997.5	1389.45	1032.5	40431.5	1019.5	83004.4
						998	1357.16	1033	40685.8	1020	82769.3
						998.5	1532.53	1033.5	40614.9	1020.5	83183.6
						999	1474.87	1034	40455.7	1021	83342.6
						999.5	1666.31	1034.5	40470.1	1021.5	83561.3
						1000	1526.14	1035	40488.7	1022	83755.1
						1000.5	934.765	1035.5	40627.6	1022.5	83609.1
						1001	694.422	1036	40923.5	1023	83382.5
						1001.5	735.266	1036.5	40640.4	1023.5	83417.1
						1002	1309.62	1037	40455.2	1024	82991.6
						1002.5	1139.45	1037.5	40389.5	1024.5	83204.8
						1003	1083.57	1038	40419.7	1025	83580.9
						1003.5	1298.89	1038.5	40451.3	1025.5	83620
						1004	1034.82	1039	40665.6	1026	83633.9
						1004.5	1221.21	1039.5	40541.3	1026.5	83189.7
						1005	1195.83	1040	40474.7	1027	82988.4
						1005.5	1165.23	1040.5	40353.6	1027.5	83048.1
						1006	1310.47	1041	40149.9	1028	82912.3
						1006.5	1336.78	1041.5	39925.1	1028.5	83131.6
						1007	1021.47	1042	40222.7	1029	83420.9
						1007.5	1186.36	1042.5	40626.9	1029.5	83167.3
						1008	1303.7	1043	40613.5	1030	83098.6
						1008.5	886.992	1043.5	40506.4	1030.5	83158.7
						1009	1094.63	1044	40353.6	1031	82897
						1009.5	1275.02	1044.5	40221	1031.5	83012.1
						1010	1329.64	1045	40337.7	1032	82936.5
						1010.5	1326.13	1045.5	40480.8	1032.5	82761.9
						1011	1031.28	1046	40621	1033	82723
						1011.5	809.312	1046.5	40730	1033.5	82729.3
						1012	689.581	1047	40684.3	1034	82554.5
						1012.5	819.578	1047.5	40636.9	1034.5	82294.7
						1013	761.002	1048	40721.3	1035	82428
						1013.5	849.595	1048.5	40710.2	1035.5	82770.6
						1014	768.053	1049	40535.4	1036	82766.5
						1014.5	978.904	1049.5	40361.9	1036.5	82942.7
						1015	1419.45	1050	40461.1	1037	83240.7
						1015.5	1437.75	1050.5	40508.6	1037.5	83022.8
						1016	1477.78	1051	40554.8	1038	82888.3
						1016.5	1167.74	1051.5	40458	1038.5	82594
						1017	1022.83	1052	40294.6	1039	82241.4
						1017.5	944.416	1052.5	40107.9	1039.5	83030.1
						1018	961.879	1053	40098.5	1040	82957.6
						1018.5	1369.94	1053.5	40405.1	1040.5	83015
						1019	1190.92	1054	40428.2	1041	82954.3
						1019.5	865.672	1054.5	40429.4	1041.5	82731.4
						1020	1093	1055	40360.3	1042	82785.9
						1020.5	1063.97	1055.5	40501.4	1042.5	82922
						1021	823.479	1056	40440.6	1043	82668.9
						1021.5	1357.7	1056.5	40224	1043.5	82278.1
						1022	1340.99	1057	40087.6	1044	82389.8
						1022.5	1065.09	1057.5	40219.1	1044.5	82615.2
						1023	825.52	1058	39940.3	1045	82576.3
						1023.5	1115.9	1058.5	39988.8	1045.5	82782.8
						1024	1190.85	1059	40092.3	1046	82614.2
						1024.5	1078.73	1059.5	39963	1046.5	82189.4
						1025	937.592	1060	40111.1	1047	82136.7
						1025.5	842.336	1060.5	40366.1	1047.5	82228.4
						1026	703.639	1061	40238.4	1048	82385
						1026.5	701.685	1061.5	40065.5	1048.5	82349.3
						1027	880.438	1062	40037.2	1049	82500.4
						1027.5	512.465	1062.5	39911.1	1049.5	82474
						1028	378.397	1063	39907.9	1050	82327.7
						1028.5	205.991	1063.5	40030.9	1050.5	82036.8
						1029	520.971	1064	40229.6	1051	82215.2
						1029.5	682.773	1064.5	40335	1051.5	82429.4
						1030	1261.33	1065	40294.5	1052	82410.3
						1030.5	1219.32	1065.5	40488.7	1052.5	82685.6
						1031	1159.25	1066	40787.8	1053	82627.3
						1031.5	613.584	1066.5	40383.9	1053.5	82141
						1032	395.272	1067	40309.1	1054	82255.4
						1032.5	719.694	1067.5	40215.1	1054.5	82193
						1033	1091.55	1068	40030.4	1055	81969.9
						1033.5	1243.59	1068.5	39986.5	1055.5	82199.4
						1034	894.566	1069	39695.9	1056	82142
						1034.5	721.686	1069.5	39874.5	1056.5	82512.5
						1035	1007.36	1070	39765.6	1057	82455
						1035.5	955.815	1070.5	39912.6	1057.5	82360.7
						1036	849.236	1071	39967.2	1058	82413
						1036.5	997.785	1071.5	40009.9	1058.5	82256.4
						1037	875.819	1072	39864.9	1059	82356.2
						1037.5	831.955	1072.5	40127.6	1059.5	82734.7
						1038	777.545	1073	40274.4	1060	82185.5
						1038.5	838.635	1073.5	40048.5	1060.5	81905.4
						1039	981.519	1074	39850.6	1061	81975.3
						1039.5	919.541	1074.5	40066.9	1061.5	81551
						1040	680.019	1075	39619.6	1062	81945
						1040.5	666.627	1075.5	39773.5	1062.5	82196.6
						1041	969.242	1076	39917.9	1063	82010.7
						1041.5	932.255	1076.5	40025.2	1063.5	81709.6
						1042	610.919	1077	40077.4	1064	81747.3
						1042.5	849.131	1077.5	40103.4	1064.5	81955.3
						1043	872.609	1078	40138.3	1065	81865.6
						1043.5	1028.32	1078.5	40107	1065.5	81593.1
						1044	923.068	1079	40117.2	1066	81634.6
						1044.5	786.906	1079.5	40011.4	1066.5	81922.6
						1045	1027.35	1080	40139.2	1067	81935.9
						1045.5	875.028	1080.5	39940.7	1067.5	81954.5
						1046	748.41	1081	39988.9	1068	81726.6
						1046.5	564.506	1081.5	39955.7	1068.5	81734.1
						1047	524.876	1082	39981.9	1069	81657.3
						1047.5	563.098	1082.5	40181.9	1069.5	82069.8
						1048	808.905	1083	40280.3	1070	81916.8
						1048.5	1076.24	1083.5	39938.4	1070.5	81868.4
						1049	1226.59	1084	39936.6	1071	81853.3
						1049.5	1326.76	1084.5	39749.2	1071.5	82045.9
						1050	865.194	1085	39817	1072	82182.5
						1050.5	573.502	1085.5	39671.5	1072.5	81918.2
						1051	988.166	1086	39848.8	1073	82089
						1051.5	705.805	1086.5	39810.8	1073.5	82266.6
						1052	582.945	1087	39721.5	1074	81850
						1052.5	666.181	1087.5	39598.6	1074.5	81751.1
						1053	906.626	1088	39684.6	1075	81900.1
						1053.5	1017.15	1088.5	39738.9	1075.5	81952.5
						1054	1081.97	1089	39568.4	1076	81856.1
						1054.5	621.535	1089.5	39564	1076.5	81743
						1055	453.481	1090	39905.9	1077	81648.4
						1055.5	628.874	1090.5	39640.4	1077.5	81786.9
						1056	616.432	1091	39333.5	1078	81599.7
						1056.5	641.074	1091.5	39514.9	1078.5	81686.1
						1057	257.488	1092	39748.4	1079	81494.2
						1057.5	240.491	1092.5	39892.1	1079.5	81478.2
						1058	128.857	1093	39828	1080	81698.5
						1058.5	59.4927	1093.5	39512.3	1080.5	81669.5
						1059	343.701	1094	39338.6	1081	81913.2
						1059.5	384.323	1094.5	39378	1081.5	81962.3
						1060	476.929	1095	39446.2	1082	81820
						1060.5	791.983	1095.5	39652.1	1082.5	81858.1
						1061	481.696	1096	39386.7	1083	81805.2
						1061.5	463.321	1096.5	39495.5	1083.5	81453.5
						1062	276.627	1097	39677.4	1084	81632.2
						1062.5	40.085	1097.5	39643.6	1084.5	81549.4
						1063	165.332	1098	39610.2	1085	81651.7
						1063.5	-27.2803	1098.5	39894.2	1085.5	81849
						1064	430.567	1099	39578	1086	81727.6
						1064.5	659.023	1099.5	39681.4	1086.5	81868.8
						1065	561.778	1100	39694.5	1087	81575
						1065.5	354.941	1100.5	39805.3	1087.5	81391.4
						1066	191.818	1101	39811.5	1088	81521.1
						1066.5	555.485	1101.5	39521.3	1088.5	81810.6
						1067	505.361	1102	39524	1089	81796.6
						1067.5	337.629	1102.5	39501.4	1089.5	81534
						1068	266.705	1103	39533.2	1090	81336.8
						1068.5	415.531	1103.5	39511.9	1090.5	81264.3
						1069	547.691	1104	39642.9	1091	81274.8
						1069.5	633.899	1104.5	39313.7	1091.5	81488.2
						1070	433.794	1105	39173.5	1092	81555.1
						1070.5	237.974	1105.5	39270.7	1092.5	81539.3
						1071	506.441	1106	39350.1	1093	81551.9
						1071.5	225.884	1106.5	39290.3	1093.5	81384.7
						1072	-36.0879	1107	39223.3	1094	81474.7
						1072.5	-67.542	1107.5	39253.7	1094.5	81268.3
						1073	232.567	1108	39054.3	1095	81306.2
						1073.5	282.245	1108.5	39052.5	1095.5	81265.4
						1074	140.523	1109	39039.3	1096	80999.3
						1074.5	403.391	1109.5	39167.8	1096.5	80964.2
						1075	590.062	1110	39258.9	1097	81040.5
						1075.5	432.525	1110.5	39191.8	1097.5	81304.1
						1076	430.115	1111	39277.8	1098	81145.2
						1076.5	253.359	1111.5	39333.3	1098.5	81074.3
						1077	15.542	1112	39350.4	1099	81035.6
						1077.5	192.108	1112.5	39347.2	1099.5	81186.4
						1078	191.998	1113	39304.8	1100	81088.8
						1078.5	235.933	1113.5	39298.7	1100.5	80955.7
						1079	350.222	1114	39347.5	1101	80687.5
						1079.5	451.613	1114.5	39406.9	1101.5	80861.7
						1080	360.202	1115	39238.9	1102	81013.1
						1080.5	236.375	1115.5	39160.3	1102.5	80906
						1081	85.8066	1116	39065.9	1103	80717.9
						1081.5	321.628	1116.5	39207.5	1103.5	80851.9
						1082	345.049	1117	39525.1	1104	80777.9
						1082.5	432.142	1117.5	39508.7	1104.5	80685.3
						1083	486.165	1118	39456.9	1105	80634.7
						1083.5	733.935	1118.5	39301.3	1105.5	80767.7
						1084	612.432	1119	38882	1106	80789.7
						1084.5	359.773	1119.5	38955	1106.5	81074.3
						1085	29.6645	1120	39275.6	1107	81270.6
						1085.5	162.602	1120.5	39178.2	1107.5	80885.1
						1086	461.018	1121	39408.7	1108	80927.3
						1086.5	401.882	1121.5	39335.4	1108.5	80877.2
						1087	394.229	1122	39204.5	1109	80792.2
						1087.5	464.283	1122.5	39255.9	1109.5	80934.1
						1088	406.318	1123	39358.3	1110	81239.8
						1088.5	276.783	1123.5	39369.5	1110.5	81144.9
						1089	179.688	1124	39682.2	1111	81423
						1089.5	-23.3169	1124.5	39415.7	1111.5	81368.5
						1090	97.4614	1125	39300.9	1112	81309.9
						1090.5	8.34961	1125.5	39189.2	1112.5	81191.9
						1091	-340.268	1126	39345.7	1113	81138.8
						1091.5	0.89258	1126.5	39492.6	1113.5	81034.6
						1092	104.495	1127	39358.8	1114	81148.4
						1092.5	207.808	1127.5	39098.3	1114.5	80979.7
						1093	7.25635	1128	39189	1115	80578.9
						1093.5	-213.391	1128.5	39193	1115.5	80564
						1094	-297.229	1129	39376.8	1116	80813.7
						1094.5	-162.481	1129.5	39406.7	1116.5	80766.5
						1095	-202.305	1130	39467.1	1117	80742.9
						1095.5	-166.954	1130.5	39572.6	1117.5	80833.8
						1096	-165.387	1131	39621.7	1118	80637.7
						1096.5	-102.251	1131.5	39309	1118.5	80283.7
						1097	23.8091	1132	39235.9	1119	80318.7
						1097.5	-112.386	1132.5	39003.3	1119.5	80485.5
						1098	103.19	1133	39132.2	1120	80727.6
						1098.5	38.7349	1133.5	38978.6	1120.5	80614.8
						1099	236.354	1134	38972.4	1121	80706.9
						1099.5	76.418	1134.5	38891.9	1121.5	80923.6
						1100	97.7485	1135	39009.3	1122	80970.5
						1100.5	-31.9731	1135.5	39014.9	1122.5	81118.3
						1101	157.808	1136	39183.4	1123	81066.5
						1101.5	74.5059	1136.5	39296.4	1123.5	81023.6
						1102	-87.1758	1137	39214.7	1124	81087.1
						1102.5	-222.928	1137.5	39219.5	1124.5	80656.6
						1103	-350.678	1138	39285.5	1125	80619.8
						1103.5	-456.041	1138.5	39168.7	1125.5	80888.8
						1104	-286.855	1139	39254.7	1126	81037.6
						1104.5	-135.595	1139.5	39046	1126.5	81245.3
						1105	-179.005	1140	39221.9	1127	80764.2
						1105.5	-134	1140.5	38919.4	1127.5	80564
						1106	-104.665	1141	38739.7	1128	80653.7
						1106.5	-162.096	1141.5	38914.8	1128.5	80645.3
						1107	49.7925	1142	38872.6	1129	80132.1
						1107.5	210.231	1142.5	38984.5	1129.5	80095.1
						1108	77.958	1143	38974.4	1130	80349.7
						1108.5	250.565	1143.5	39047	1130.5	80717.3
						1109	120.275	1144	39087.1	1131	80649.3
						1109.5	-564.415	1144.5	39151.7	1131.5	81105.6
						1110	-408.453	1145	39029.4	1132	80791.7
						1110.5	-55.2485	1145.5	39191.2	1132.5	80451.2
						1111	45.6738	1146	39127.8	1133	80417.2
						1111.5	66.8262	1146.5	38944.9	1133.5	80431.5
						1112	142.788	1147	38691.7	1134	80651.7
						1112.5	38.1645	1147.5	38546.5	1134.5	80639.2
						1113	26.665	1148	38826.8	1135	80810.8
						1113.5	274.685	1148.5	39110.8	1135.5	80696.8
						1114	-111.134	1149	38998.6	1136	80564.8
						1114.5	-38.0234	1149.5	38882.8	1136.5	80635.3
						1115	187.64	1150	38847.7	1137	80572.3
						1115.5	259.886	1150.5	39164.7	1137.5	80376.6
						1116	171.397	1151	39220	1138	80401.8
						1116.5	576.497	1151.5	39239.2	1138.5	80247
						1117	333.015	1152	38900.9	1139	80341.3
						1117.5	168.168	1152.5	38841.3	1139.5	80550.3
						1118	-55.0864	1153	39020.3	1140	80184.4
						1118.5	175.102	1153.5	39355.4	1140.5	80584.3
						1119	47.4009	1154	39013.5	1141	80562.7
						1119.5	-369.448	1154.5	38729.2	1141.5	80340.3
						1120	-314.269	1155	38909.8	1142	80512.3
						1120.5	-221.917	1155.5	38909	1142.5	80572.5
						1121	-225.059	1156	39002.8	1143	80432.3
						1121.5	-223.454	1156.5	39030.9	1143.5	80217.1
						1122	24.9898	1157	38913.7	1144	80504
						1122.5	21.189	1157.5	38889.3	1144.5	80704.3
						1123	64.7378	1158	38879.7	1145	80590.6
						1123.5	54.146	1158.5	38976.8	1145.5	80609.5
						1124	-286.689	1159	38891.1	1146	80347.7
						1124.5	-37.2168	1159.5	38855.8	1146.5	80429.1
						1125	-18.1846	1160	38904.7	1147	80361
						1125.5	356.854	1160.5	38978.5	1147.5	80292.9
						1126	190.237	1161	38787.9	1148	80797.6
						1126.5	-191.188	1161.5	38566.2	1148.5	80970
						1127	-16.6953	1162	38680.1	1149	80363.5
						1127.5	-36.3852	1162.5	38746.6	1149.5	80144.5
						1128	-144.874	1163	38845.2	1150	80279.1
						1128.5	1.97949	1163.5	39060.7	1150.5	80138.7
						1129	437.901	1164	39168	1151	80120.9
						1129.5	476.804	1164.5	39388.9	1151.5	80323.3
						1130	424.645	1165	39095.9	1152	80394.3
						1130.5	344.321	1165.5	38664.8	1152.5	80178.8
						1131	125.617	1166	38702.1	1153	80343.8
						1131.5	-184.958	1166.5	38665.5	1153.5	80719.8
						1132	-123.299	1167	38593.8	1154	80635.1
						1132.5	-119.787	1167.5	38662.3	1154.5	80534.4
						1133	-27.9453	1168	38770.7	1155	80561.6
						1133.5	23.0264	1168.5	38700.9	1155.5	80149.6
						1134	119.467	1169	38935.1	1156	80205.2
						1134.5	37.4487	1169.5	39033.1	1156.5	80321.7
						1135	169.086	1170	38868.4	1157	80473.6
						1135.5	276.735	1170.5	38542.8	1157.5	80279
						1136	46.9399	1171	38839.1	1158	80296.9
						1136.5	-69.5811	1171.5	38869.5	1158.5	80159
						1137	-84.9336	1172	38652.9	1159	79908.6
						1137.5	-105.27	1172.5	38445.4	1159.5	79829.8
						1138	-291.969	1173	38419.6	1160	80447.8
						1138.5	-274.697	1173.5	38245.7	1160.5	80175.8
						1139	114.657			1161	79874
						1139.5	53.3223			1161.5	80031.9
						1140	175.262			1162	80223.6
						1140.5	-250.649			1162.5	80126.5
						1141	-114.066			1163	80134.3
						1141.5	30.0576			1163.5	80263.4
						1142	-39.852			1164	80386.5
						1142.5	-255.426			1164.5	80198.2
						1143	-200.249			1165	79993.4
						1143.5	81.3994			1165.5	80139.2
						1144	161.282			1166	80240.5
						1144.5	84.0044			1166.5	80507
						1145	36.6743			1167	80591.9
						1145.5	263.956			1167.5	80357.8
						1146	178.848			1168	80185.1
						1146.5	76.0581			1168.5	79935.1
						1147	-58.4448			1169	80057.9
						1147.5	-341.485			1169.5	79976.4
						1148	-589.152			1170	80069.5
						1148.5	-414.112			1170.5	80117.1
						1149	-70.6738			1171	79947.4
						1149.5	-302.061			1171.5	80067.9
						1150	-276.586			1172	80009.4
						1150.5	-413.026			1172.5	79914.1
						1151	-483.723			1173	79956.2
						1151.5	-199.674			1173.5	79554.7
						1152	109.37
						1152.5	-7.64795
						1153	-526.988
						1153.5	-495.297
						1154	-166.102
						1154.5	-75.606
						1155	-305.036
						1155.5	-335.668
						1156	-101.514
						1156.5	-370.812
						1157	-325.266
						1157.5	-390.177
						1158	-443.597
						1158.5	-163.297
						1159	-175.741
						1159.5	-481.83
						1160	-264.692
						1160.5	-227.358
						1161	-265.992
						1161.5	-465.881
						1162	-337.36
						1162.5	-320.164
						1163	-280.302
						1163.5	-224.708
						1164	-441.22
						1164.5	-342.195
						1165	-341.438
						1165.5	-459.093
						1166	-469.444
						1166.5	-177.897
						1167	-305.137
						1167.5	-282.158
						1168	-739.008
						1168.5	-508.47
						1169	-326.853
						1169.5	-377.39
						1170	-545.392
						1170.5	-500.666
						1171	-429.443
						1171.5	-675.911
						1172	-710.928
						1172.5	-506.192
						1173	-483.623
						1173.5	-762.926

## Sheet: Figure 2q
Figure 2q
								4		5		6
							285.5	2463.84	212	50315.2	210	58818.2
							286	2321.86	212.5	50413.7	210.5	59567.2
							286.5	1277.69	213	50665	211	60635.2
							287	1268.73	213.5	50410.2	211.5	60994.2
							287.5	-225.289	214	50083.8	212	60899.2
							288	176.219	214.5	49550.7	212.5	60739.4
							288.5	-406.281	215	50520.8	213	60898.3
							289	-4.74219	215.5	50184.4	213.5	60125.1
							289.5	-262.375	216	49574.8	214	59735.4
							290	-75.8516	216.5	49816.1	214.5	59021.5
							290.5	-155.961	217	49977.9	215	59904.5
							291	-1474.82	217.5	49396.4	215.5	59987.8
							291.5	-1635.87	218	49478.7	216	60691.4
							292	-1788.71	218.5	49512	216.5	59608.8
							292.5	-1510.06	219	49577.8	217	59065.3
							293	-2012.98	219.5	49054.3	217.5	59732.4
							293.5	-1431.02	220	49853.3	218	60093.9
							294	-2433.3	220.5	50175.8	218.5	59099.3
							294.5	-2064.7	221	50043.1	219	60266.2
							295	-2079.48	221.5	49869.2	219.5	60308.9
							295.5	-1614.42	222	49563.7	220	60346.2
							296	-939.219	222.5	49450.4	220.5	60029.5
							296.5	468.391	223	50181.2	221	59952.7
							297	98.8438	223.5	50319.6	221.5	59898.4
							297.5	652.844	224	50908	222	60126.4
							298	-236.852	224.5	51103.8	222.5	60140.6
							298.5	-146.883	225	51318	223	60597.9
							299	1637.38	225.5	51775.8	223.5	59865.8
							299.5	1768.16	226	51822	224	59871.9
							300	1206.89	226.5	51725.3	224.5	60711.2
							300.5	693.945	227	51017.4	225	60710.9
							301	1056.73	227.5	50463	225.5	60996.3
							301.5	1005.62	228	51174.7	226	60142.8
							302	-1470.55	228.5	51596.1	226.5	59146.8
							302.5	-795.555	229	50921.1	227	58099.3
							303	1773.53	229.5	50602.3	227.5	58405.2
							303.5	1937.76	230	51107.4	228	59638.7
							304	1624.93	230.5	50560	228.5	60205.5
							304.5	2161.32	231	50144.4	229	59958.3
							305	2729.51	231.5	50777.7	229.5	59334.4
							305.5	1233.88	232	50802.1	230	58886
							306	234.453	232.5	50933.2	230.5	58950.1
							306.5	677.477	233	51213.9	231	59421.5
							307	306.641	233.5	50718.3	231.5	60226.8
							307.5	-57.1562	234	50410.6	232	60566.3
							308	1392.52	234.5	51046.8	232.5	60437.7
							308.5	2312.63	235	51714.7	233	60348.1
							309	3464.53	235.5	50979.7	233.5	60632.6
							309.5	5157.24	236	51605.4	234	61123.7
							310	5021.71	236.5	52205.2	234.5	60334.6
							310.5	4513.44	237	52199.3	235	59516.2
							311	3849.24	237.5	52415.2	235.5	59683
							311.5	4757.75	238	51703.3	236	60641
							312	7185.16	238.5	51979.9	236.5	60179.9
							312.5	7595.74	239	51385.8	237	60098.6
							313	8716.22	239.5	51550.9	237.5	59808.3
							313.5	9166.34	240	51721.5	238	60786.4
							314	9574.45	240.5	51435.9	238.5	60378.2
							314.5	10096.6	241	50965.4	239	60096.8
							315	10961.4	241.5	51088.8	239.5	59512.9
							315.5	11792.8	242	51817.4	240	60154.7
							316	12249.4	242.5	51376.9	240.5	61020.7
							316.5	13629.3	243	50723.1	241	61072.9
							317	13160.9	243.5	51433.9	241.5	61007.2
							317.5	13965.4	244	51380.9	242	60715.1
							318	15828.7	244.5	51092.5	242.5	60341.8
							318.5	17441.1	245	51368.9	243	60010.2
							319	17396.4	245.5	51294.1	243.5	59328
							319.5	17930.7	246	50958.5	244	59077.3
							320	19497.1	246.5	50925.1	244.5	59322.6
							320.5	19761.2	247	50953.7	245	60206.8
							321	20161.5	247.5	51011	245.5	60129
							321.5	21026.2	248	50624.7	246	59496.4
							322	23171	248.5	50598.7	246.5	59649.7
							322.5	24337	249	50913.4	247	60027
							323	25672.8	249.5	51690.8	247.5	60034.7
							323.5	25896.9	250	51765.6	248	59972.4
							324	26766.3	250.5	51364.8	248.5	59497.8
							324.5	28650.7	251	51949.9	249	59210.6
							325	29318.4	251.5	51795.8	249.5	59273.1
							325.5	30417.7	252	51555.2	250	60230.5
							326	31080.3	252.5	51577.5	250.5	60609.2
							326.5	30523.7	253	51240.1	251	60639.1
							327	28761.8	253.5	51326.6	251.5	60666.7
							327.5	28839.1	254	50970.3	252	61160.3
							328	29749.2	254.5	51226.6	252.5	60731.9
							328.5	30416.9	255	52264.7	253	59639.4
							329	30513.2	255.5	52173.3	253.5	59495.6
							329.5	30865.7	256	51528.9	254	60152.5
							330	33611.4	256.5	49971.1	254.5	59781.2
							330.5	33713.9	257	50050.3	255	60029.6
							331	32774.5	257.5	50429.9	255.5	60548.4
							331.5	32603.4	258	51236.7	256	60046.1
							332	35755.7	258.5	51181.1	256.5	60210.7
							332.5	35248.3	259	51435	257	59976.7
							333	33933.9	259.5	51723.4	257.5	58810.5
							333.5	33208.8	260	51669	258	58309.9
							334	34186.6	260.5	51676.7	258.5	58465.6
							334.5	33954.4	261	51749.1	259	58090.7
							335	34005.8	261.5	51932.7	259.5	57586.2
							335.5	34000.5	262	51839.5	260	58026.2
							336	33702.3	262.5	51658.9	260.5	58708.1
							336.5	32146.6	263	51346.4	261	58665.1
							337	31918.8	263.5	51088.8	261.5	58715.6
							337.5	33031.4	264	51370.6	262	59180.6
							338	32981.1	264.5	51603.3	262.5	59697
							338.5	33060.8	265	52019.1	263	60261.1
							339	33755.9	265.5	51725.7	263.5	60361.5
							339.5	34204.3	266	51436.6	264	60216.9
							340	33933.6	266.5	51965.6	264.5	59812.6
							340.5	33511.8	267	51450.3	265	59662.3
							341	34241.6	267.5	51847.7	265.5	60028.8
							341.5	34385.3	268	52120.4	266	60971.3
							342	34856.8	268.5	52029.7	266.5	60826.9
							342.5	34528.2	269	51965.5	267	60120.5
							343	34315.7	269.5	52058.2	267.5	59438.6
							343.5	34517.9	270	51552.9	268	59699.4
							344	33896.9	270.5	52005	268.5	60427.4
							344.5	34074.9	271	52160	269	60498.6
							345	34318.2	271.5	51745.9	269.5	60308.1
							345.5	32329.9	272	51628.1	270	60177.9
							346	33318.3	272.5	51880.2	270.5	59866.1
							346.5	34498.2	273	51681.9	271	60255.6
							347	35250.4	273.5	51168.7	271.5	60053.7
							347.5	35139.8	274	50752.1	272	60102.8
							348	35216.1	274.5	51512.8	272.5	59505.9
							348.5	35634.6	275	51651.3	273	58440.6
							349	36263.1	275.5	52058.3	273.5	58773.4
							349.5	36157.1	276	51805.5	274	58209.3
							350	35820.7	276.5	51991.5	274.5	58740.8
							350.5	35448.9	277	51777.1	275	58658.4
							351	34665.2	277.5	52091.3	275.5	59088.7
							351.5	35201.9	278	51705.7	276	59943.7
							352	35017.4	278.5	51577.7	276.5	58979.1
							352.5	35120.1	279	51465.8	277	59064
							353	34686.8	279.5	51493.7	277.5	59814.9
							353.5	35507.2	280	51698.6	278	59470.5
							354	35769.9	280.5	51514.3	278.5	60142.8
							354.5	35660.2	281	51890	279	61596
							355	36479	281.5	51582	279.5	62289.8
							355.5	36016.2	282	51405.9	280	63243.6
							356	37181.6	282.5	51366.2	280.5	63671.3
							356.5	36387.5	283	51140.3	281	62946.7
							357	35655.8	283.5	51287	281.5	63074.4
							357.5	34761.7	284	51782.9	282	63479
							358	34330.2	284.5	51959.7	282.5	63961.3
							358.5	35562.8	285	52160.2	283	63723.3
							359	37673.8	285.5	52267.3	283.5	64142.5
							359.5	38528.1	286	52498.3	284	65638.7
							360	38532.7	286.5	52369.7	284.5	67198.6
							360.5	39429	287	52149.4	285	66713.1
							361	39102.6	287.5	52374.3	285.5	65360.2
							361.5	38439.7	288	52412.5	286	65501.8
							362	38314.9	288.5	51623.6	286.5	65650.4
							362.5	39223.5	289	51758.3	287	64925.1
							363	40345.5	289.5	52057	287.5	64594.5
							363.5	39454.1	290	51864.1	288	64672.4
							364	38893	290.5	52244.4	288.5	64828
							364.5	38967.3	291	52161.6	289	64467.5
							365	38812.8	291.5	52036	289.5	64975
							365.5	40066.4	292	51602.4	290	65284.8
							366	39874.8	292.5	52131.1	290.5	65461.3
							366.5	40164.7	293	52392.8	291	65798
							367	40689.8	293.5	52227.3	291.5	65466.2
							367.5	40232.9	294	51635.3	292	66098.1
							368	39001.8	294.5	51783.1	292.5	66029.9
							368.5	37455.7	295	51832.6	293	66993.3
							369	38762.2	295.5	51784	293.5	67457.5
							369.5	39868.6	296	51793.2	294	67434.1
							370	38914.2	296.5	52067.4	294.5	67541.1
							370.5	37207.8	297	52139	295	67817.4
							371	38176.4	297.5	51656.1	295.5	68300.6
							371.5	38720.3	298	51833.3	296	68327.6
							372	38899.6	298.5	52352.2	296.5	68018.9
							372.5	38415.2	299	52022.2	297	68738
							373	39062.2	299.5	51603.2	297.5	70167.6
							373.5	38605.4	300	51753.3	298	69569.3
							374	37582.3	300.5	51960.8	298.5	69837.1
							374.5	38052.2	301	52057.8	299	70060.4
							375	39363	301.5	52033	299.5	70370.6
							375.5	39093.4	302	52118	300	70252.7
							376	38586.7	302.5	51931.1	300.5	70583.2
							376.5	37421	303	51884.2	301	70972.6
							377	35791.6	303.5	51620.4	301.5	71292.7
							377.5	35718.1	304	51562.8	302	71356.2
							378	36115.1	304.5	51591.5	302.5	70576.4
							378.5	35492.7	305	52124.2	303	71758.2
							379	35289.6	305.5	52304	303.5	70971.7
							379.5	35035.7	306	52276.8	304	72461.1
							380	35866.5	306.5	52090.6	304.5	73080.3
							380.5	35438.5	307	51767.6	305	72904.9
							381	35930.3	307.5	51975.7	305.5	73215.4
							381.5	35317.6	308	52278.9	306	72630.8
							382	33561.6	308.5	52164.8	306.5	72530.3
							382.5	34461.7	309	51991.5	307	73654.1
							383	34607.4	309.5	51673.1	307.5	74378.3
							383.5	34537.9	310	51215.7	308	75275.5
							384	33942.1	310.5	51260.7	308.5	76202.1
							384.5	33518.6	311	51659.3	309	76257
							385	34091.7	311.5	51603.5	309.5	76096.2
							385.5	34533.7	312	51566.5	310	76485.8
							386	34179.3	312.5	52024.5	310.5	77106.1
							386.5	35363.2	313	52272.3	311	77453
							387	35215.2	313.5	52072	311.5	78516.8
							387.5	34899	314	52036.9	312	79896.4
							388	33599.1	314.5	52161.7	312.5	80939.3
							388.5	33698.9	315	51775.4	313	82344.2
							389	34343.4	315.5	51536.1	313.5	83791.7
							389.5	33021.1	316	51638.3	314	84083.7
							390	33089	316.5	51366.8	314.5	85158
							390.5	32736.4	317	51277.7	315	85264.2
							391	32468.4	317.5	51433.3	315.5	86618.9
							391.5	32921.5	318	51808.2	316	87992.6
							392	33714	318.5	51845.5	316.5	89261.8
							392.5	34095.2	319	51960.6	317	90164.1
							393	35251.9	319.5	52087	317.5	90833.1
							393.5	34057	320	52020.9	318	91621.8
							394	33252.1	320.5	51746.1	318.5	92754.3
							394.5	32984.8	321	51896.4	319	94389.8
							395	32664.8	321.5	52149.4	319.5	95503.4
							395.5	32546.3	322	51858.1	320	97721.8
							396	32899.3	322.5	51619.8	320.5	99274.5
							396.5	32015.7	323	51698.5	321	99576.7
							397	32566.9	323.5	51871.5	321.5	100170
							397.5	32540.2	324	52133.7	322	99810.9
							398	32374.3	324.5	52422.8	322.5	101593
							398.5	32137.1	325	51984.2	323	102114
							399	31521.7	325.5	51948.7	323.5	102271
							399.5	32728.6	326	51818.1	324	104066
							400	32562	326.5	51393.7	324.5	105041
							400.5	32704.7	327	51636.5	325	105315
							401	34254.5	327.5	51865.5	325.5	106024
							401.5	33016.8	328	51802.9	326	106988
							402	31449.2	328.5	51760.1	326.5	106621
							402.5	32368.8	329	52108.7	327	106920
							403	34057.3	329.5	51913.9	327.5	106534
							403.5	33967	330	52209.3	328	107063
							404	33225.6	330.5	52200.4	328.5	109011
							404.5	32034	331	52364.4	329	108976
							405	32711.4	331.5	51869.1	329.5	108444
							405.5	32369	332	51632.4	330	108170
							406	32108.2	332.5	51932.9	330.5	108693
							406.5	31813.2	333	52051	331	109208
							407	32117.2	333.5	51634.3	331.5	108824
							407.5	31609.5	334	51577.1	332	109015
							408	30744.4	334.5	51392.3	332.5	108566
							408.5	31008.8	335	51133.9	333	107999
							409	31149.2	335.5	51296.7	333.5	107713
							409.5	31202.5	336	51704.9	334	108285
							410	31558.8	336.5	51714.4	334.5	109583
							410.5	31586.1	337	51600.9	335	110067
							411	31443.6	337.5	51681.7	335.5	110418
							411.5	31832.3	338	51539.1	336	110633
							412	30840.7	338.5	51302.6	336.5	110173
							412.5	32299.2	339	51455.3	337	110169
							413	32273.9	339.5	51537	337.5	110975
							413.5	32233.6	340	51324.1	338	110205
							414	32361.7	340.5	51488.2	338.5	110432
							414.5	33101.9	341	51790.4	339	111401
							415	32255	341.5	51803.3	339.5	112309
							415.5	31776.1	342	51654.4	340	112400
							416	32731.6	342.5	51452.4	340.5	112405
							416.5	32837.6	343	51388.1	341	113002
							417	32656.6	343.5	51514.3	341.5	113175
							417.5	31801.9	344	51745.8	342	114034
							418	31633.4	344.5	51770	342.5	113903
							418.5	31176.9	345	52026.5	343	113706
							419	31592.2	345.5	51921.4	343.5	112950
							419.5	30838.1	346	51516.1	344	112724
							420	30800	346.5	51122	344.5	113286
							420.5	30615.8	347	51317.4	345	112858
							421	30554.5	347.5	51173.3	345.5	112104
							421.5	31656.8	348	51492.7	346	112928
							422	31568.4	348.5	51888.5	346.5	112935
							422.5	31279.7	349	51692.6	347	113346
							423	31433	349.5	51323.1	347.5	114270
							423.5	31846	350	51588.5	348	115135
							424	32440.6	350.5	51932	348.5	114248
							424.5	31678.7	351	51577.7	349	113674
							425	32000.1	351.5	51475.1	349.5	114017
							425.5	32300.5	352	51698.1	350	114347
							426	31492.9	352.5	51692.3	350.5	114231
							426.5	30312.6	353	51547	351	114679
							427	30553.2	353.5	51530.1	351.5	115634
							427.5	31405.8	354	51821.9	352	114779
							428	30704.6	354.5	52040	352.5	114779
							428.5	30161.4	355	51738.1	353	114213
							429	29475	355.5	51648.4	353.5	113964
							429.5	29438.3	356	51778.9	354	115323
							430	28960.5	356.5	51350.2	354.5	117000
							430.5	29173	357	51695	355	117382
							431	28773.6	357.5	51636.3	355.5	116568
							431.5	29272.1	358	51432.5	356	116529
							432	28965.1	358.5	51183.1	356.5	116201
							432.5	28472	359	51180.9	357	116232
							433	28978.7	359.5	51447.9	357.5	116375
							433.5	29253.1	360	51292.9	358	116252
							434	29001.3	360.5	51291.2	358.5	116205
							434.5	27546.2	361	51586.4	359	116184
							435	28558.5	361.5	51509.4	359.5	117265
							435.5	29189.3	362	51593.2	360	118014
							436	29979.7	362.5	51695.6	360.5	117668
							436.5	29458.5	363	51420.8	361	117852
							437	28143.2	363.5	51708.7	361.5	118812
							437.5	27466.4	364	51486.6	362	119075
							438	27677.3	364.5	51469.5	362.5	118248
							438.5	27654.4	365	51308.3	363	118403
							439	26738	365.5	51345.4	363.5	118884
							439.5	26394.2	366	51277	364	117379
							440	26163.9	366.5	51188.3	364.5	117280
							440.5	25980.3	367	51282.6	365	116114
							441	25347.2	367.5	51572.6	365.5	116452
							441.5	25361	368	51456.1	366	116664
							442	24556.4	368.5	51387.5	366.5	116968
							442.5	25249.2	369	51075.6	367	117121
							443	25519.4	369.5	50978.3	367.5	117581
							443.5	26048.9	370	51192.6	368	116491
							444	26071	370.5	50899.5	368.5	116202
							444.5	25186.4	371	50935.3	369	116652
							445	24415.4	371.5	51149	369.5	116906
							445.5	25866	372	51598.2	370	117389
							446	26316.9	372.5	51538.6	370.5	117099
							446.5	25436.6	373	51404.9	371	116665
							447	25494	373.5	51288.8	371.5	116853
							447.5	25374.3	374	51318.3	372	115330
							448	25656.1	374.5	50846.7	372.5	114987
							448.5	24373.3	375	50863.6	373	115355
							449	24174.1	375.5	51160.2	373.5	115476
							449.5	23180.7	376	51100.8	374	114982
							450	22934.7	376.5	51085.3	374.5	114391
							450.5	23074.7	377	51171.5	375	113928
							451	23581.6	377.5	51327.3	375.5	114577
							451.5	23576.9	378	51181	376	115355
							452	24211.4	378.5	51137.3	376.5	114509
							452.5	26038.4	379	51212.9	377	115310
							453	26494.1	379.5	51219.8	377.5	115463
							453.5	26737	380	51209.2	378	115250
							454	26108.2	380.5	50978	378.5	114900
							454.5	25158.3	381	50958.1	379	114559
							455	24834.3	381.5	51140.4	379.5	115187
							455.5	25175.8	382	51004.8	380	115340
							456	24943.6	382.5	50926.2	380.5	115026
							456.5	24743	383	51053	381	114671
							457	26488.3	383.5	51450	381.5	113769
							457.5	28808.5	384	51452.6	382	113843
							458	30106.6	384.5	51409.7	382.5	115057
							458.5	29919.2	385	51603	383	115640
							459	30337.2	385.5	51485.2	383.5	114882
							459.5	30189.8	386	51141.2	384	114897
							460	30309.2	386.5	50808.5	384.5	114899
							460.5	30114.8	387	50798.8	385	114199
							461	29409	387.5	51114.8	385.5	113751
							461.5	28813.4	388	51410.7	386	114014
							462	28903.6	388.5	51152.2	386.5	114405
							462.5	27737.9	389	50850.1	387	113812
							463	26672	389.5	51224.2	387.5	113454
							463.5	26078.4	390	51428.2	388	114186
							464	26442.2	390.5	51168.8	388.5	113719
							464.5	26350	391	50858.9	389	114650
							465	26105.2	391.5	51034.2	389.5	114750
							465.5	26013.3	392	50949.3	390	114498
							466	26026.2	392.5	50855.7	390.5	114550
							466.5	24820.3	393	51093.1	391	114943
							467	24172	393.5	51240.9	391.5	115245
							467.5	25867.2	394	51368.6	392	114843
							468	25895.9	394.5	51150	392.5	114840
							468.5	25378.5	395	51075.1	393	113441
							469	24934.8	395.5	51054.2	393.5	113920
							469.5	25415.7	396	51032.5	394	114694
							470	26282.9	396.5	51425.6	394.5	114001
							470.5	27196.3	397	51364.2	395	114210
							471	26424.3	397.5	51249.7	395.5	113663
							471.5	25754.4	398	51404.6	396	112654
							472	26682.7	398.5	51309.7	396.5	112448
							472.5	26132.8	399	51241.7	397	112389
							473	26518.8	399.5	50939.7	397.5	112101
							473.5	24921.7	400	51031.4	398	111801
							474	24635	400.5	50730.6	398.5	111276
							474.5	25183.4	401	50967	399	112368
							475	25009.8	401.5	51247.4	399.5	112918
							475.5	25887.3	402	51303.9	400	113152
							476	26149.5	402.5	51389.8	400.5	112622
							476.5	24932.1	403	51296.1	401	111729
							477	24516.2	403.5	51417.1	401.5	111646
							477.5	23975.6	404	51254.3	402	111879
							478	25084	404.5	51124.5	402.5	112032
							478.5	24508.4	405	51128.1	403	112312
							479	23903.9	405.5	51019	403.5	112020
							479.5	25082.9	406	51272.9	404	112115
							480	25970.9	406.5	51373.7	404.5	112125
							480.5	27148.5	407	51350.8	405	112603
							481	27523.2	407.5	51115.2	405.5	112027
							481.5	27470.7	408	51102.2	406	111704
							482	26816.8	408.5	51228.2	406.5	110818
							482.5	26551.8	409	51000	407	111524
							483	26285.9	409.5	50845	407.5	111712
							483.5	25719.1	410	51144.5	408	111264
							484	26344.2	410.5	51322.7	408.5	110551
							484.5	27231.7	411	51241.5	409	110191
							485	26555.2	411.5	51118.5	409.5	110105
							485.5	25014.9	412	51105.8	410	109506
							486	24147.6	412.5	51051.9	410.5	109568
							486.5	24485	413	50851.9	411	109732
							487	23553.5	413.5	51069.9	411.5	110218
							487.5	24078.8	414	51012.8	412	109723
							488	24012.1	414.5	51238.7	412.5	110292
							488.5	23956.6	415	51466.4	413	110059
							489	22926.5	415.5	51371.9	413.5	108611
							489.5	23962.6	416	51179.2	414	109688
							490	23344.6	416.5	51192.9	414.5	109350
							490.5	23978.8	417	50930.5	415	109307
							491	23806.7	417.5	50997.1	415.5	109148
							491.5	24622.1	418	50956.3	416	109311
							492	24284.7	418.5	51343.9	416.5	109822
							492.5	23465.4	419	51222.7	417	109475
							493	23486.4	419.5	51258.3	417.5	109298
							493.5	23813.6	420	50900.5	418	110257
							494	24101.5	420.5	50883.6	418.5	110119
							494.5	23989	421	50820.2	419	109658
							495	23793.3	421.5	50783.7	419.5	108498
							495.5	23580.5	422	50842.8	420	108692
							496	24302.5	422.5	51057.4	420.5	108807
							496.5	24302	423	51266.7	421	108231
							497	24513.1	423.5	51289.9	421.5	107975
							497.5	23458.1	424	51155.7	422	107936
							498	24182	424.5	51131.8	422.5	107875
							498.5	23743.6	425	51090.3	423	107755
							499	23080.7	425.5	51012.5	423.5	107536
							499.5	23067.4	426	51002.6	424	108391
							500	23156	426.5	51139.6	424.5	108400
							500.5	23456.2	427	51065.1	425	107363
							501	22628.3	427.5	51059.2	425.5	106544
							501.5	22597.7	428	51136	426	107464
							502	22235.5	428.5	50772.3	426.5	107304
							502.5	21929.7	429	50574.3	427	107320
							503	22431.7	429.5	50762	427.5	106120
							503.5	22416.8	430	50918.2	428	105157
							504	23524.4	430.5	50855	428.5	105820
							504.5	23660.5	431	50867.2	429	106834
							505	22239.5	431.5	50748.5	429.5	107569
							505.5	22065.2	432	50856.2	430	106918
							506	22080.8	432.5	50868	430.5	106164
							506.5	23085.7	433	50885.9	431	106807
							507	22549.7	433.5	51075	431.5	107571
							507.5	21037.6	434	50940	432	107592
							508	20607.2	434.5	50899.5	432.5	107837
							508.5	20721.9	435	51117.5	433	107817
							509	21435.2	435.5	51253.4	433.5	106999
							509.5	21816.9	436	51192.7	434	107334
							510	21883.6	436.5	51225.6	434.5	107275
							510.5	22309.1	437	51145.6	435	107289
							511	22039.1	437.5	51081	435.5	107043
							511.5	21207.1	438	51131.3	436	107178
							512	21090.8	438.5	51134.4	436.5	107582
							512.5	19846.8	439	50912.7	437	106509
							513	20821.6	439.5	50920.1	437.5	105654
							513.5	20777.2	440	51036.8	438	106084
							514	20887.8	440.5	51024	438.5	105587
							514.5	21044.5	441	51062.8	439	105968
							515	21442.7	441.5	51036.4	439.5	105936
							515.5	21257.3	442	50833.7	440	106087
							516	21084.9	442.5	51003.6	440.5	104831
							516.5	21298.4	443	51053.2	441	104350
							517	21093.2	443.5	50870.6	441.5	105057
							517.5	21512.8	444	50740.2	442	105710
							518	20932	444.5	50910.2	442.5	105751
							518.5	20756.5	445	50935.7	443	105483
							519	19597.1	445.5	50832.3	443.5	105408
							519.5	19615.4	446	50831.7	444	105375
							520	20037.6	446.5	50901.5	444.5	105459
							520.5	19951.7	447	50982.4	445	105025
							521	19545.2	447.5	50868.7	445.5	105092
							521.5	19377.1	448	50771.6	446	105598
							522	20460.1	448.5	50802.5	446.5	105359
							522.5	19505.5	449	50855.5	447	104442
							523	18454	449.5	50803.6	447.5	104081
							523.5	19608.8	450	50705	448	103229
							524	19450	450.5	50530.3	448.5	103054
							524.5	20073.9	451	50679	449	103721
							525	20034.4	451.5	51034.9	449.5	104335
							525.5	20035.2	452	50917.5	450	103937
							526	20261.6	452.5	50801.6	450.5	103471
							526.5	20653.1	453	50691.3	451	103162
							527	20157.2	453.5	50781.9	451.5	103885
							527.5	20832.1	454	50869.8	452	103959
							528	20174.9	454.5	50587.5	452.5	103794
							528.5	20264.3	455	50586.6	453	103563
							529	19813.2	455.5	50625.8	453.5	104904
							529.5	18768.4	456	50814	454	105077
							530	18199.9	456.5	50660.1	454.5	105016
							530.5	18740.6	457	50426.6	455	104546
							531	18707.2	457.5	50374.1	455.5	104865
							531.5	19879.4	458	50620.4	456	105055
							532	19525.7	458.5	50788.5	456.5	105933
							532.5	19433.5	459	50832.2	457	106411
							533	19756.7	459.5	50935.8	457.5	108099
							533.5	20312.8	460	51087.6	458	110059
							534	20490.7	460.5	51069.8	458.5	111819
							534.5	20203.8	461	50908.7	459	113116
							535	20998	461.5	50820	459.5	112355
							535.5	20935.2	462	50962	460	111673
							536	20891.6	462.5	51074.1	460.5	110086
							536.5	20450.2	463	51146.1	461	109276
							537	19865.5	463.5	50845.8	461.5	107827
							537.5	19929.9	464	50701.4	462	106473
							538	19358.9	464.5	50736.2	462.5	105834
							538.5	19480.9	465	50659.6	463	104638
							539	19479.2	465.5	50588.8	463.5	103354
							539.5	18640.1	466	50784.9	464	103396
							540	19176.8	466.5	50930.5	464.5	102674
							540.5	20175.7	467	50537.1	465	103941
							541	18860.8	467.5	50698.3	465.5	104076
							541.5	18638.3	468	50970.7	466	103758
							542	18980.3	468.5	51104.8	466.5	103550
							542.5	17932.1	469	51100.1	467	103510
							543	18456.2	469.5	51022.9	467.5	103083
							543.5	19028.5	470	51026.1	468	103020
							544	18186.6	470.5	50807.1	468.5	103011
							544.5	17457.4	471	50841.7	469	103833
							545	17316.8	471.5	50924.8	469.5	104174
							545.5	18190.7	472	51027.2	470	103015
							546	17822.9	472.5	51050.9	470.5	102498
							546.5	16941.5	473	51267.1	471	103142
							547	16152.5	473.5	50954.4	471.5	103108
							547.5	16927.1	474	50939.6	472	102203
							548	17710.7	474.5	50694	472.5	102730
							548.5	16527.2	475	50661.7	473	103419
							549	16727.4	475.5	50571.6	473.5	103559
							549.5	16602.8	476	50737.6	474	103062
							550	16423.8	476.5	50744.3	474.5	102698
							550.5	15734.2	477	50658.9	475	102646
							551	15929.6	477.5	50598.5	475.5	102537
							551.5	17218.7	478	50698.1	476	102026
							552	18200.5	478.5	50783.9	476.5	101719
							552.5	17780.9	479	50872.7	477	101765
							553	17321.1	479.5	50566.9	477.5	101729
							553.5	16989.1	480	50662.2	478	102326
							554	16718.4	480.5	50764.1	478.5	102111
							554.5	16490.4	481	50805.3	479	102296
							555	16252.5	481.5	50782	479.5	103739
							555.5	17033.5	482	50764.5	480	104367
							556	17214.1	482.5	50482.8	480.5	104228
							556.5	17234.9	483	50535	481	103522
							557	17617.8	483.5	50935.6	481.5	103809
							557.5	16786.1	484	50781	482	103395
							558	16851.4	484.5	50716.6	482.5	102957
							558.5	16792.1	485	50686.6	483	103081
							559	16978.1	485.5	50701.9	483.5	102997
							559.5	16697.1	486	50590.5	484	103454
							560	16488.5	486.5	50609.4	484.5	102866
							560.5	17062	487	50702.8	485	102426
							561	17149.2	487.5	50623.9	485.5	102091
							561.5	15824.2	488	50446.5	486	101216
							562	15806.7	488.5	50465.4	486.5	100523
							562.5	15465	489	50331	487	101293
							563	15232.4	489.5	50536.2	487.5	101882
							563.5	14983.9	490	50759.7	488	102021
							564	16258.7	490.5	50911.8	488.5	101300
							564.5	15834.1	491	50798.3	489	99805.4
							565	16465.1	491.5	50595.8	489.5	99686.9
							565.5	17046.3	492	50555.9	490	99508.7
							566	17293.4	492.5	50647.9	490.5	98933.2
							566.5	16025.2	493	50637.7	491	98987.9
							567	14968.9	493.5	50607.2	491.5	100628
							567.5	14812.5	494	50815.4	492	100873
							568	14996.5	494.5	50790.7	492.5	100494
							568.5	15279	495	50778.7	493	100802
							569	15987.9	495.5	50811.9	493.5	101481
							569.5	15237.9	496	50654.1	494	101398
							570	15732.5	496.5	50673.8	494.5	101982
							570.5	15980	497	50744.3	495	101630
							571	16478	497.5	50724.8	495.5	101270
							571.5	16307.9	498	50956	496	101705
							572	15941	498.5	50804.7	496.5	101648
							572.5	15196.3	499	50905.5	497	101606
							573	15771.5	499.5	50959.1	497.5	101520
							573.5	15089.1	500	50844.2	498	100867
							574	14556	500.5	50668.5	498.5	99987.2
							574.5	15559.4	501	50357.2	499	100230
							575	16157.9	501.5	50328.9	499.5	100892
							575.5	15474.4	502	50495.7	500	100106
							576	15279.3	502.5	50641.9	500.5	100306
							576.5	16179.4	503	50734.1	501	100448
							577	16224.8	503.5	50634.1	501.5	99960.6
							577.5	15711.6	504	50670	502	100410
							578	15046	504.5	50756.6	502.5	99595.5
							578.5	15452.1	505	50812.8	503	99161.2
							579	15202.6	505.5	50793	503.5	99317.3
							579.5	15217.4	506	50633.3	504	100033
							580	15235.4	506.5	50704.9	504.5	100138
							580.5	14345.5	507	50771.3	505	99921.5
							581	14925.5	507.5	50799.7	505.5	99935.1
							581.5	15703.9	508	50715.1	506	99743.1
							582	14900.1	508.5	50761.4	506.5	99079.5
							582.5	15016.5	509	50728.6	507	98800.6
							583	14613	509.5	50535.9	507.5	98981.7
							583.5	14429.3	510	50515	508	98871.9
							584	14833.4	510.5	50469.6	508.5	98039.7
							584.5	13625.7	511	50589	509	97802.2
							585	13616	511.5	50763.3	509.5	98245.7
							585.5	13169.5	512	50674.4	510	98986.5
							586	13995.1	512.5	50657.6	510.5	98845.2
							586.5	13864.6	513	50772.5	511	98881.8
							587	14251	513.5	50619.6	511.5	98669.2
							587.5	14654.8	514	50653.2	512	99068
							588	14741	514.5	50621.5	512.5	99506.2
							588.5	14459.7	515	50559.6	513	98722.9
							589	13464.4	515.5	50643.8	513.5	98159.6
							589.5	13540.3	516	50701.7	514	97371.4
							590	14489.5	516.5	50618.3	514.5	97615.3
							590.5	13940	517	50613.5	515	97981.7
							591	13063.6	517.5	50728.1	515.5	97985.9
							591.5	13697.3	518	50813.7	516	98091.6
							592	13827.1	518.5	50622.8	516.5	98807
							592.5	14079.1	519	50644.6	517	98108.2
							593	13914.1	519.5	50563.3	517.5	97849
							593.5	12984	520	50464.1	518	97219.1
							594	12726.6	520.5	50460.9	518.5	97081.5
							594.5	13154.9	521	50670.7	519	96368.1
							595	13150.8	521.5	50606.5	519.5	96581.5
							595.5	13071.9	522	50641.7	520	97028.9
							596	13914.5	522.5	50953.4	520.5	97322
							596.5	13854.1	523	50867	521	97269.5
							597	14318.3	523.5	50956.8	521.5	96882.7
							597.5	14249.2	524	50874.8	522	96451.9
							598	13081.2	524.5	50858.7	522.5	96000.1
							598.5	13463.7	525	51253.3	523	96080.6
							599	13705.7	525.5	51602	523.5	95774.2
							599.5	13642.2	526	52113.9	524	95372.8
							600	12784.3	526.5	53137.7	524.5	95103.8
							600.5	13441.8	527	54054.4	525	95189.4
							601	13171.2	527.5	54312.1	525.5	95028.6
							601.5	12612.1	528	54026.9	526	95721.1
							602	12043.5	528.5	53602.2	526.5	95990.9
							602.5	11797.9	529	53078.4	527	95901.6
							603	11912.7	529.5	52608.6	527.5	96128.3
							603.5	12006.7	530	52499.9	528	95018.2
							604	12383.3	530.5	52701.2	528.5	95275.9
							604.5	12475	531	52719.3	529	95513.1
							605	12031.9	531.5	52899.4	529.5	95780.5
							605.5	11991.5	532	53049.2	530	95812.4
							606	12167.7	532.5	52997.1	530.5	95254.1
							606.5	12533.7	533	53493.2	531	95558.9
							607	13109.3	533.5	53810.9	531.5	95406.9
							607.5	12311.9	534	54109.8	532	95112.9
							608	11754.9	534.5	53859.2	532.5	94431.1
							608.5	11782.3	535	53961.7	533	94363.2
							609	11997.1	535.5	54302.6	533.5	94909.6
							609.5	11097.3	536	54449.5	534	95317.7
							610	10986.8	536.5	54704.8	534.5	95133.4
							610.5	11509.4	537	54768.1	535	93961.1
							611	11790	537.5	54865.9	535.5	93995.5
							611.5	11676.7	538	54801.6	536	95232.2
							612	10873.1	538.5	54423.3	536.5	94893.7
							612.5	10384.1	539	54165.6	537	94573.3
							613	10734.3	539.5	53825.1	537.5	94052.2
							613.5	10671.2	540	53643.6	538	93040.1
							614	11305.7	540.5	53631.8	538.5	92962.4
							614.5	11789.5	541	53293.7	539	93422.1
							615	11328	541.5	53226.1	539.5	94065
							615.5	11261.8	542	53120.3	540	93632.9
							616	11716.4	542.5	53260.5	540.5	93743.4
							616.5	11429.2	543	52984.5	541	92947.7
							617	11274.6	543.5	52924.8	541.5	92944.5
							617.5	11136.4	544	52913.4	542	93005
							618	11448.3	544.5	52931.3	542.5	93027
							618.5	11519	545	52783.7	543	92582.1
							619	11388.2	545.5	52861.4	543.5	92674.7
							619.5	11262.3	546	52831.7	544	92585.6
							620	10881.6	546.5	52841.2	544.5	93511.1
							620.5	10905.5	547	53082.4	545	93205.2
							621	11220.2	547.5	52983.8	545.5	93669.3
							621.5	11333.8	548	52702.3	546	93235
							622	11178	548.5	52821.4	546.5	92680.9
							622.5	10848.9	549	52856.3	547	92631.2
							623	10549.6	549.5	52875.1	547.5	91751.6
							623.5	11752.1	550	52761.5	548	90835.2
							624	12049.6	550.5	52539.4	548.5	90979.6
							624.5	10903.1	551	52723.5	549	91006.8
							625	10413.4	551.5	52941.1	549.5	91528.8
							625.5	8981.42	552	52737.2	550	91798
							626	8735.23	552.5	52820.6	550.5	91688
							626.5	8297.24	553	52925.4	551	92324.4
							627	8658.03	553.5	53017.8	551.5	92630
							627.5	9874.68	554	52946.3	552	92382.6
							628	10422.5	554.5	53164.2	552.5	91561.7
							628.5	9547.97	555	53199.7	553	89987.2
							629	9356.66	555.5	53081.8	553.5	89177.7
							629.5	9908.22	556	52844.6	554	89120.3
							630	10936.4	556.5	52638.4	554.5	90461.3
							630.5	11259.6	557	52946.7	555	91038.9
							631	9878.28	557.5	53140	555.5	90578.3
							631.5	9973.15	558	53199.3	556	90394
							632	10315.5	558.5	53277.3	556.5	91232.3
							632.5	10128.5	559	53587.4	557	91650.5
							633	9664.51	559.5	53431.5	557.5	90585.1
							633.5	9128.59	560	53362.7	558	90482.2
							634	9102.94	560.5	53204	558.5	90547.9
							634.5	9111.59	561	53231.9	559	90514.2
							635	9773.11	561.5	53078.4	559.5	91202.5
							635.5	9528.2	562	52842.2	560	90527.4
							636	9344.29	562.5	52772.5	560.5	90799.8
							636.5	8960.18	563	53028.8	561	91454.3
							637	9309.07	563.5	53117.8	561.5	91244.8
							637.5	9487.93	564	52973.3	562	91299.4
							638	8769.25	564.5	53105.3	562.5	91391
							638.5	8210.72	565	52997.4	563	91205.4
							639	8291.14	565.5	52879.1	563.5	90141
							639.5	8177.11	566	53214.7	564	89797.9
							640	8560.58	566.5	53019.2	564.5	89660.4
							640.5	9190.19	567	53094.6	565	89900.2
							641	9994.98	567.5	52859.7	565.5	90126.3
							641.5	9670.94	568	52708.1	566	89864.7
							642	9195.15	568.5	52875.1	566.5	89347.4
							642.5	8619.1	569	52807.8	567	89504.5
							643	8310.97	569.5	52885.2	567.5	90138.9
							643.5	8588.21	570	52742.5	568	90209.2
							644	9142.29	570.5	52595.4	568.5	89308.9
							644.5	8728.78	571	52856.4	569	88974.1
							645	8230.39	571.5	52933.5	569.5	89553.3
							645.5	7995.2	572	52783.2	570	89445.8
							646	7609.69	572.5	52613.5	570.5	89102.8
							646.5	7739.29	573	52601.4	571	89140.7
							647	7732.18	573.5	52351.2	571.5	90003.4
							647.5	7777.66	574	52277.3	572	90153
							648	8035.3	574.5	52424.6	572.5	89309.7
							648.5	7500.17	575	52779.3	573	89320.7
							649	7188.09	575.5	52838.1	573.5	89531.4
							649.5	6656.81	576	52843.6	574	89611.6
							650	7117.51	576.5	52675.4	574.5	89865.6
							650.5	7414.4	577	52355.8	575	89630.6
							651	7949.28	577.5	52388.6	575.5	89322.8
							651.5	7689.5	578	52512.6	576	89323.4
							652	7510.23	578.5	52385.8	576.5	89216.8
							652.5	7801.53	579	52490.5	577	89309.9
							653	7277.2	579.5	52574.9	577.5	89376.5
							653.5	6873.17	580	52475.1	578	89415.9
							654	7063.2	580.5	52394.1	578.5	88736.4
							654.5	7845.2	581	52438.9	579	88739.8
							655	7903.44	581.5	52374.6	579.5	88980.7
							655.5	7833.79	582	52325.9	580	89677.4
							656	7187.84	582.5	52271.6	580.5	89620.8
							656.5	7350.76	583	52195.7	581	88835.5
							657	6656.57	583.5	52433.8	581.5	87928.3
							657.5	6693.68	584	52630.7	582	88213.1
							658	6651.02	584.5	52720.4	582.5	88761.7
							658.5	6659.23	585	52463.3	583	88563.8
							659	7545.91	585.5	52315.4	583.5	88333.3
							659.5	8119.32	586	52294.6	584	88496.6
							660	8012.31	586.5	52110.1	584.5	87865.5
							660.5	6983.34	587	52166.6	585	88135.1
							661	6735.62	587.5	52182.5	585.5	88574.3
							661.5	7323.97	588	52311.5	586	88520.4
							662	6966.88	588.5	52433	586.5	87965.1
							662.5	7236.83	589	52613.2	587	88306.1
							663	7977.55	589.5	52766.9	587.5	88339.3
							663.5	7549.16	590	52767.7	588	88547.1
							664	7793.8	590.5	52464.8	588.5	87846.5
							664.5	7571.67	591	52448.1	589	87598.5
							665	7840.1	591.5	52410.8	589.5	87980.1
							665.5	7530.31	592	52459.5	590	87747
							666	7493	592.5	52263.2	590.5	88334.6
							666.5	7523.87	593	52577.4	591	88035.2
							667	6904.37	593.5	52350.7	591.5	87886.2
							667.5	7237.69	594	52160.9	592	87531.4
							668	7742.76	594.5	52380.3	592.5	87818.9
							668.5	7428.57	595	52423.7	593	87713
							669	7399.32	595.5	52290.8	593.5	87761.8
							669.5	7415.83	596	52342.3	594	86809.4
							670	7127.13	596.5	52107.7	594.5	86208.4
							670.5	7594.82	597	52171.8	595	87274.1
							671	8412.41	597.5	51950.8	595.5	87649.5
							671.5	8105.74	598	52036.6	596	87816.6
							672	7659.33	598.5	52079	596.5	87159.5
							672.5	6735.4	599	51998.9	597	87042.6
							673	6070.42	599.5	51991.8	597.5	87011.1
							673.5	6366.69	600	52150.9	598	86809.3
							674	7225.43	600.5	52421.4	598.5	86460.9
							674.5	7820.61	601	52493.2	599	86742.5
							675	7605.84	601.5	52189.3	599.5	86546.2
							675.5	7345.95	602	52142.5	600	86673.6
							676	7542.94	602.5	52236.7	600.5	87180.6
							676.5	7615.79	603	52191	601	86219.8
							677	7155.31	603.5	52362.5	601.5	86333.1
							677.5	6637.04	604	52298.3	602	85762.1
							678	6586.72	604.5	52306.3	602.5	85230.4
							678.5	6052.51	605	52195	603	85226.2
							679	6359.9	605.5	52212.7	603.5	85388.6
							679.5	6624.81	606	52165.3	604	85749.8
							680	6200.25	606.5	52072.2	604.5	85908.4
							680.5	6540.2	607	52013.1	605	85700
							681	7049.6	607.5	52044.5	605.5	85764.2
							681.5	7269.53	608	52067.5	606	85930.9
							682	6637.81	608.5	51933.6	606.5	85854.6
							682.5	6497.12	609	52125.1	607	85458.4
							683	6625.71	609.5	52338.9	607.5	85986.6
							683.5	6998.98	610	52205.3	608	85824.4
							684	6551.45	610.5	52033.2	608.5	85410.4
							684.5	6591.47	611	51971.6	609	85118.1
							685	6468.3	611.5	52217.5	609.5	84620.4
							685.5	6047.56	612	52113	610	85300.3
							686	5745.16	612.5	52266	610.5	85549.8
							686.5	6720.13	613	52054.5	611	85138
							687	6131.97	613.5	51914.2	611.5	85061.4
							687.5	6263.59	614	51818.8	612	85019.6
							688	5719.07	614.5	52119.5	612.5	84693.6
							688.5	5801.25	615	52280.6	613	84161.1
							689	5564.51	615.5	52415.4	613.5	84448.9
							689.5	5336.83	616	52490.9	614	84266
							690	5263.52	616.5	52382.7	614.5	84340.5
							690.5	5447.68	617	52338	615	84398
							691	5752.64	617.5	52368.2	615.5	84661
							691.5	5933.78	618	52345.2	616	85074.1
							692	5649.97	618.5	52173.9	616.5	84835.6
							692.5	5850.48	619	52395.5	617	84242.4
							693	5745.24	619.5	52255.4	617.5	83717.8
							693.5	5993.29	620	51823.8	618	83683.4
							694	5608.28	620.5	51854.8	618.5	84642.8
							694.5	5254.57	621	52003.9	619	84022.7
							695	5261.31	621.5	51992.3	619.5	84559.6
							695.5	5449.55	622	52074.3	620	83705.9
							696	6003.8	622.5	52208	620.5	84061.1
							696.5	5777.73	623	52340.8	621	84409.1
							697	4906.51	623.5	52024.8	621.5	84440.4
							697.5	5374.75	624	51845.6	622	84054.1
							698	5927.12	624.5	52087.5	622.5	83512.4
							698.5	6415.59	625	51999.7	623	83486.3
							699	6218.33	625.5	52093.4	623.5	84286.6
							699.5	6108.76	626	51979.9	624	84326.2
							700	6421.42	626.5	52129.8	624.5	84541.4
							700.5	6724.1	627	52059.5	625	84656.9
							701	8788.99	627.5	51972	625.5	83441.7
							701.5	11471.7	628	52053.3	626	83071.8
							702	14184.1	628.5	52070.5	626.5	83066.7
							702.5	20516.5	629	51993.8	627	84153.2
							703	28343.6	629.5	52058.5	627.5	83632.9
							703.5	36339.5	630	51936.4	628	83484.3
							704	40849.3	630.5	51961.3	628.5	83395.3
							704.5	42190.1	631	52066.1	629	83480.7
							705	41342.8	631.5	51913.8	629.5	82724.5
							705.5	38929.5	632	51864.5	630	83128.2
							706	34842.6	632.5	51951	630.5	83333.6
							706.5	30986.8	633	51891.8	631	83664.3
							707	26690.3	633.5	51973.7	631.5	82950.7
							707.5	24103.3	634	51922.4	632	82998.5
							708	22127.9	634.5	51953.7	632.5	83208.9
							708.5	19982.1	635	51944.1	633	83365.5
							709	18372.7	635.5	52019.3	633.5	82905.3
							709.5	17030.7	636	52065.7	634	82271.8
							710	15916.7	636.5	51908.1	634.5	82261.3
							710.5	15150.5	637	51982.9	635	82216.8
							711	14918.3	637.5	52013.3	635.5	82402.9
							711.5	14981.6	638	51880.9	636	83027.6
							712	14393.2	638.5	51986.3	636.5	82875.8
							712.5	13946.3	639	52143.8	637	82788.5
							713	13807.4	639.5	51841.1	637.5	82828.8
							713.5	13771.6	640	51694.5	638	82787.7
							714	14682	640.5	51871.5	638.5	82813.2
							714.5	16410.7	641	52024.7	639	82307.8
							715	17905.5	641.5	51962.9	639.5	81973.3
							715.5	20132	642	51790.8	640	82246.4
							716	22818.3	642.5	51901	640.5	82630.3
							716.5	24524.9	643	51717.8	641	82263.6
							717	24868	643.5	51588.4	641.5	82076.1
							717.5	24510.9	644	51576.2	642	81679.3
							718	24056.1	644.5	51816	642.5	81647.7
							718.5	21783.6	645	51840.3	643	81602
							719	21095.8	645.5	51787.2	643.5	81605.8
							719.5	20053.3	646	51827.3	644	81736.3
							720	19471.7	646.5	51884.5	644.5	81026.7
							720.5	18405.3	647	51693.5	645	81412.1
							721	17898.7	647.5	51567.9	645.5	82059.9
							721.5	18020.8	648	51601.7	646	81177.8
							722	17999.1	648.5	51592	646.5	81099.7
							722.5	17380.5	649	51643.3	647	80573.7
							723	16561.8	649.5	51766.9	647.5	80290.8
							723.5	15912.7	650	51864.9	648	80692.5
							724	15153.5	650.5	51751.9	648.5	81034.6
							724.5	14350.2	651	51760.9	649	81589.4
							725	14555.2	651.5	51612.2	649.5	81289.1
							725.5	15332.6	652	51570.6	650	81235.8
							726	15670.9	652.5	51587.2	650.5	81120.5
							726.5	15058	653	51599	651	80941.5
							727	15046.9	653.5	51649.7	651.5	80469.9
							727.5	15172	654	51559.7	652	80157.6
							728	15629.5	654.5	51490.8	652.5	79790.6
							728.5	15050.2	655	51589.2	653	79528.7
							729	14735.7	655.5	51610.1	653.5	79970.9
							729.5	14384.2	656	51739.3	654	80623.3
							730	15131.7	656.5	51690.3	654.5	80813.5
							730.5	14634.4	657	51712.8	655	80573.6
							731	14358	657.5	51581.4	655.5	80250.8
							731.5	14889.1	658	51611.6	656	80559.7
							732	14974	658.5	51650.9	656.5	81331.5
							732.5	14528.9	659	51673.9	657	80650.7
							733	14373.9	659.5	51666.4	657.5	80351.5
							733.5	14647.5	660	51550.4	658	80037.8
							734	14986.8	660.5	51456.9	658.5	80610.7
							734.5	14799.5	661	51286.1	659	80864.5
							735	14093.3	661.5	51427.1	659.5	80533.3
							735.5	13979.4	662	51520.3	660	80014.3
							736	14503.3	662.5	51690.2	660.5	80331.7
							736.5	14067.8	663	51750.4	661	80532.1
							737	13706.1	663.5	51662.4	661.5	80837.4
							737.5	14424.1	664	51604.7	662	80534.2
							738	14387.6	664.5	51703.1	662.5	79845.1
							738.5	13527.3	665	51648.2	663	79836.9
							739	13342.1	665.5	51412.9	663.5	80150
							739.5	13558.8	666	51571.2	664	80187.9
							740	13456.9	666.5	51727.4	664.5	80616.3
							740.5	13426.8	667	51618.8	665	80465.5
							741	13237.3	667.5	51558.6	665.5	80404.4
							741.5	13236.1	668	51645.1	666	79818
							742	13587.5	668.5	51683.2	666.5	79490.6
							742.5	13463.9	669	51622.8	667	80416.5
							743	13636.5	669.5	51557.2	667.5	80396.6
							743.5	13241.8	670	51721.1	668	79818.6
							744	13580.4	670.5	51757.3	668.5	80525.6
							744.5	14215.3	671	51662.8	669	80399.6
							745	14421.2	671.5	51583.9	669.5	79731.6
							745.5	13125.8	672	51472.8	670	79386.4
							746	12589.1	672.5	51443.7	670.5	79181.6
							746.5	13049.2	673	51305.9	671	79225.8
							747	13061.7	673.5	51373.9	671.5	79270.5
							747.5	12857.3	674	51255.2	672	79807.3
							748	13109.7	674.5	51404.1	672.5	79851.6
							748.5	13393.7	675	51550.2	673	79719.2
							749	13128.4	675.5	51529	673.5	79539
							749.5	13220.6	676	51592	674	79284.8
							750	13329.1	676.5	51494.6	674.5	78973.1
							750.5	13033.3	677	51587.5	675	79452.2
							751	13169.6	677.5	51388.7	675.5	79107.7
							751.5	13051.3	678	51271.4	676	79403.7
							752	12590.9	678.5	51362.5	676.5	79085.4
							752.5	12885.5	679	51383.7	677	79076.8
							753	12781.1	679.5	51370	677.5	79278.5
							753.5	12728.6	680	51470.9	678	79251
							754	12801.3	680.5	51529.1	678.5	78890.8
							754.5	12596.9	681	51489.6	679	79047.6
							755	12125.5	681.5	51458	679.5	79280.5
							755.5	12061	682	51580.7	680	79679.5
							756	13036.3	682.5	51589.9	680.5	79757.9
							756.5	12957.5	683	51582.5	681	79432
							757	12707	683.5	51689.3	681.5	78899.5
							757.5	12494.6	684	51789.5	682	78425.2
							758	13394	684.5	51666.2	682.5	78853.6
							758.5	13312	685	51499.9	683	79042.3
							759	13837.5	685.5	51435.7	683.5	79439.6
							759.5	13066.9	686	51334.5	684	78647.1
							760	12612.8	686.5	51427.5	684.5	78362.2
							760.5	13405.5	687	51571.9	685	78647.9
							761	13498.9	687.5	51580.5	685.5	78903.9
							761.5	13131.3	688	51632.5	686	78599.1
							762	13187.9	688.5	51538.6	686.5	78697.8
							762.5	13114.7	689	51428.2	687	78355.7
							763	13058.6	689.5	51344.9	687.5	77930.4
							763.5	12546.5	690	51555.7	688	77476.9
							764	13097.2	690.5	51568.7	688.5	78109.2
							764.5	13227.4	691	51478.4	689	77758.8
							765	13581.5	691.5	51344.3	689.5	77635.9
							765.5	12942.2	692	51398.4	690	77411.3
							766	12414.4	692.5	51247	690.5	77594.8
							766.5	12118.9	693	51340.2	691	77650.2
							767	12605.1	693.5	51527.3	691.5	77769.8
							767.5	12716.4	694	51581	692	77524
							768	12889.1	694.5	51497.6	692.5	77387.6
							768.5	13218.8	695	51305.1	693	77312.2
							769	13270.5	695.5	51433.8	693.5	76986.1
							769.5	12113.9	696	51277.1	694	77576.6
							770	12203.2	696.5	51239.8	694.5	77806.4
							770.5	12746.2	697	51321	695	77893.9
							771	12685	697.5	51489.4	695.5	77672.8
							771.5	13189.2	698	51352.9	696	77805.9
							772	12392.4	698.5	51538.6	696.5	77727.4
							772.5	11914.7	699	51511.1	697	77075.9
							773	11735.1	699.5	51456.7	697.5	76911.4
							773.5	12133.2	700	51546.8	698	77279.1
							774	12982.3	700.5	51712	698.5	77266.7
							774.5	12859.5	701	51952.7	699	76652.9
							775	12608	701.5	52377.9	699.5	77289.4
							775.5	12876.5	702	53225.8	700	77208
							776	12108.6	702.5	54295.8	700.5	77952.6
							776.5	11451	703	55922.6	701	77478.5
							777	11428.9	703.5	58078.8	701.5	77756.6
							777.5	11030.5	704	60099.3	702	78652.3
							778	10574	704.5	62645.2	702.5	78943.3
							778.5	10628.5	705	64661.7	703	79429
							779	10706.1	705.5	65406.7	703.5	79602.6
							779.5	10668.7	706	64413.7	704	79400.3
							780	10996.2	706.5	62617.4	704.5	79183.4
							780.5	11235.3	707	60707.6	705	78344.7
							781	11565.8	707.5	59000	705.5	77926.6
							781.5	11852.2	708	57678.9	706	78355
							782	11277.9	708.5	56283.8	706.5	78143.7
							782.5	10636.7	709	55591.8	707	77724.4
							783	10675.2	709.5	55008.3	707.5	78076.1
							783.5	10827.6	710	54575.6	708	78587.1
							784	11289.4	710.5	54422.4	708.5	78705.1
							784.5	11175.9	711	54136	709	77456.1
							785	10686.6	711.5	53818.3	709.5	76775.8
							785.5	10367.4	712	53799.8	710	76945
							786	11351.5	712.5	53743.1	710.5	77290.3
							786.5	11131.1	713	53565	711	77322.9
							787	10475	713.5	53508.6	711.5	77389.6
							787.5	10764.8	714	53439.3	712	77225.9
							788	10415.6	714.5	53641.4	712.5	77021.9
							788.5	10786.1	715	53745.8	713	77202.7
							789	10975.6	715.5	53924.9	713.5	77277
							789.5	10612.1	716	54405.1	714	77573.4
							790	10866.5	716.5	54603	714.5	77255.9
							790.5	10699.8	717	54791.6	715	77420.5
							791	10566.1	717.5	55149.5	715.5	77593.3
							791.5	10672.1	718	55492.3	716	77705
							792	10399.6	718.5	55696.1	716.5	77727.3
							792.5	10817	719	55352	717	77406.9
							793	10748.6	719.5	55215	717.5	77404.6
							793.5	10891.9	720	54789.1	718	76738.7
							794	10277.9	720.5	54304.6	718.5	76600.8
							794.5	10735.3	721	54101.4	719	76673.9
							795	11626	721.5	53978.6	719.5	76662.7
							795.5	11173.7	722	53883.3	720	76571.9
							796	11504.6	722.5	53529.7	720.5	76622.2
							796.5	10506.8	723	53319.8	721	76939.2
							797	10542.4	723.5	53163.7	721.5	76633.9
							797.5	10124	724	53173.8	722	76965.8
							798	10122.5	724.5	53242.9	722.5	76468.9
							798.5	10351	725	53064.4	723	76715.9
							799	10805.5	725.5	52906.5	723.5	77042.5
							799.5	10659.4	726	53032.7	724	77170.5
							800	10599.6	726.5	53097.5	724.5	76861.9
							800.5	10442.3	727	53119	725	76214
							801	9816.01	727.5	53274.1	725.5	76134.6
							801.5	9763.56	728	53223.6	726	76096.9
							802	10191.8	728.5	53312.4	726.5	75639.6
							802.5	10448.4	729	53264.2	727	75961.4
							803	10679.2	729.5	53020.7	727.5	75850.4
							803.5	10920.2	730	52962.8	728	75662
							804	10710.6	730.5	52934.3	728.5	75788.1
							804.5	10345.7	731	52776.4	729	76155.2
							805	9977.8	731.5	52825.5	729.5	76305.4
							805.5	9714.75	732	52854.4	730	76543.3
							806	9773.92	732.5	52993.6	730.5	76619.5
							806.5	9822.72	733	53241	731	76804.4
							807	9948.77	733.5	53039.5	731.5	76358.2
							807.5	9562.47	734	52835.1	732	75883.2
							808	10361.5	734.5	52988.4	732.5	75737.3
							808.5	10200.6	735	53137.5	733	75752.9
							809	10526.8	735.5	53043.7	733.5	75965.8
							809.5	11145.9	736	53206.6	734	75911.4
							810	11093.8	736.5	53280.9	734.5	75998.2
							810.5	10691.6	737	53157.7	735	75588
							811	10319.1	737.5	53071.6	735.5	75426
							811.5	10423.9	738	53171.3	736	75359.8
							812	10199.6	738.5	53075.6	736.5	75700.5
							812.5	9844.27	739	53145.7	737	75324
							813	9699.88	739.5	53451.4	737.5	75245.7
							813.5	9354.97	740	53432.7	738	75749.9
							814	9413.42	740.5	53415.9	738.5	75766.2
							814.5	9660.41	741	53553.8	739	75715
							815	9813.98	741.5	53552.2	739.5	75690.8
							815.5	10514.1	742	53436.7	740	75183.6
							816	10741.1	742.5	53449.8	740.5	74918.5
							816.5	10097.8	743	53385.1	741	74566.8
							817	9485.94	743.5	53388.3	741.5	74387.7
							817.5	9063.37	744	53459.9	742	74548.8
							818	9452.75	744.5	53342.8	742.5	74839.5
							818.5	9562.24	745	53316.5	743	74705
							819	8923.18	745.5	53369.8	743.5	74683.6
							819.5	8460.48	746	53480.7	744	75266.9
							820	8338.76	746.5	53436.8	744.5	75245.1
							820.5	8689.49	747	53546.9	745	74713.1
							821	8784.64	747.5	53450.1	745.5	74785.7
							821.5	8617.35	748	53134	746	74317
							822	8555.66	748.5	53412.3	746.5	73903.7
							822.5	9420.97	749	53773.2	747	74501.3
							823	9943.58	749.5	53909.6	747.5	74394.7
							823.5	9208.01	750	53809.4	748	75208.2
							824	8941.75	750.5	53542.3	748.5	75993
							824.5	8892	751	53506.8	749	75366.1
							825	9076.18	751.5	53588.8	749.5	75068.8
							825.5	9192.04	752	53744.5	750	75150
							826	9296.06	752.5	53649.8	750.5	75001.2
							826.5	9445.47	753	53557	751	74971.1
							827	8825.97	753.5	53394.2	751.5	74626.2
							827.5	8580.65	754	53698.9	752	74860.1
							828	8749.64	754.5	53691.7	752.5	74798
							828.5	9186.21	755	53491.9	753	74615.9
							829	9077.49	755.5	53280.6	753.5	74230.4
							829.5	9104.81	756	53593.7	754	74208.9
							830	8874.94	756.5	53874.5	754.5	74018.6
							830.5	8495.31	757	53868.1	755	74019.2
							831	8538.35	757.5	53700.4	755.5	73901.7
							831.5	8381.68	758	53490.2	756	73821.5
							832	8964.66	758.5	53336.1	756.5	73890.5
							832.5	9347.35	759	53153.8	757	74456.7
							833	9042.12	759.5	53357	757.5	74862.5
							833.5	9060.27	760	53297	758	74840.7
							834	8595.3	760.5	53249.2	758.5	74284.3
							834.5	8647.09	761	53337.2	759	74360.3
							835	8763.15	761.5	53617.9	759.5	75016.2
							835.5	8998.13	762	53421.7	760	74755.9
							836	8676.54	762.5	53473	760.5	74106.3
							836.5	8835.39	763	53580.7	761	74473.8
							837	8827.04	763.5	53573.8	761.5	74313.7
							837.5	8330.23	764	53563.6	762	73947.9
							838	8588.17	764.5	53423.3	762.5	73963.9
							838.5	9336.92	765	53219.7	763	73836.7
							839	8730.26	765.5	53320.1	763.5	73705.8
							839.5	8186.3	766	53427.1	764	74392.2
							840	8068.14	766.5	53341.5	764.5	73994.7
							840.5	8822.5	767	53027.5	765	73599.4
							841	8686.54	767.5	53015.5	765.5	73793.9
							841.5	9140.83	768	53118.6	766	73223.6
							842	8819.62	768.5	53130.7	766.5	73269.4
							842.5	8419.58	769	53247.8	767	73582.1
							843	8150.65	769.5	53356.3	767.5	73608.6
							843.5	8067.99	770	53402.2	768	73247.5
							844	8210.27	770.5	53407.4	768.5	72816.1
							844.5	8560.7	771	53274.1	769	72947
							845	8687.93	771.5	53380	769.5	72747.4
							845.5	8648.07	772	53391.8	770	72817.2
							846	8587.46	772.5	53307.2	770.5	73470.2
							846.5	8722.16	773	53262.4	771	73878.6
							847	8846.79	773.5	53233.5	771.5	73518
							847.5	8534.91	774	53222.1	772	73704.2
							848	9035.56	774.5	53284.2	772.5	73523.4
							848.5	8811.04	775	53021.7	773	72960.2
							849	8728.49	775.5	53142.4	773.5	73513.9
							849.5	8229.13	776	53189.7	774	73395.9
							850	7675.74	776.5	52870.8	774.5	72796.7
							850.5	8151.11	777	52982.5	775	72657.6
							851	8579.12	777.5	53393.8	775.5	72804.6
							851.5	8622.24	778	53276.2	776	73211.8
							852	8558.87	778.5	53154.4	776.5	73186.1
							852.5	8133.65	779	52932.8	777	72981
							853	8323.95	779.5	52844.4	777.5	73260.2
							853.5	7673.45	780	52791.2	778	73658.2
							854	8317.86	780.5	52665.6	778.5	73454.7
							854.5	8390.55	781	52756.6	779	73086.2
							855	9153.56	781.5	52773.4	779.5	72761.3
							855.5	8268.1	782	52881.3	780	72636.3
							856	7243.35	782.5	52944.3	780.5	72462.8
							856.5	7331.66	783	52753.4	781	72788
							857	7622.12	783.5	52799.1	781.5	72921.2
							857.5	7416.4	784	52897	782	72555.6
							858	7651.67	784.5	52726.8	782.5	72544.3
							858.5	7722.36	785	52664.4	783	72435.8
							859	8113.72	785.5	52545.9	783.5	72609.4
							859.5	8271.68	786	52733.2	784	72778.4
							860	8106.38	786.5	52841.5	784.5	72833.4
							860.5	8149.35	787	52713.5	785	72948
							861	8534.54	787.5	53014.3	785.5	72947.6
							861.5	8234.92	788	53007.4	786	72904.2
							862	7894.04	788.5	52961.3	786.5	72181.6
							862.5	8063.24	789	53177.7	787	72631
							863	7577.83	789.5	53402.4	787.5	73011.7
							863.5	7644.71	790	52951.8	788	72546.9
							864	7666.73	790.5	53081.2	788.5	72263.9
							864.5	7787.25	791	53060.3	789	71990.5
							865	7509.4	791.5	53236.5	789.5	72259.5
							865.5	7321.27	792	53248.8	790	72431.5
							866	7171.44	792.5	53137.1	790.5	72124.5
							866.5	7246.66	793	53220	791	72492.6
							867	7511.84	793.5	52872.4	791.5	72665.4
							867.5	7285.13	794	52824.3	792	72406.4
							868	7678.15	794.5	52842.7	792.5	72310.6
							868.5	7670.76	795	53139.2	793	72447.1
							869	7297.75	795.5	53257.1	793.5	72481.1
							869.5	7497.19	796	53042.4	794	72011.6
							870	7347.19	796.5	53127.5	794.5	71551.8
							870.5	7608	797	52934.7	795	71919.1
							871	8021.34	797.5	53010.2	795.5	72252.7
							871.5	7969.31	798	53069.1	796	72235.7
							872	7765.21	798.5	52997.8	796.5	72201.9
							872.5	7206.79	799	52954.6	797	72183.8
							873	7756.68	799.5	52886.2	797.5	71684.3
							873.5	7720.83	800	52780.7	798	71839.9
							874	7475.58	800.5	52977.3	798.5	72115.3
							874.5	7772.29	801	53070.2	799	72206.1
							875	7303.39	801.5	52834.9	799.5	72332.8
							875.5	7228.56	802	52657.5	800	72112.6
							876	7450.98	802.5	52720.9	800.5	72003.5
							876.5	7282.81	803	52882.2	801	72138.2
							877	7285.32	803.5	52928.2	801.5	71963.5
							877.5	7309.35	804	52789.2	802	71638.3
							878	7437.17	804.5	52687.1	802.5	71921.7
							878.5	7250.46	805	52882.1	803	72102.6
							879	6716.56	805.5	52791	803.5	72222.3
							879.5	6835.71	806	52822.3	804	71751.7
							880	7378.55	806.5	52803.9	804.5	71395
							880.5	7419.15	807	52758.7	805	71385.1
							881	7270.55	807.5	52920.4	805.5	71793.9
							881.5	7065.61	808	52980.9	806	71746.6
							882	6688.12	808.5	52716.8	806.5	71855.4
							882.5	6661.57	809	52884.8	807	71424.4
							883	6294.77	809.5	52946.1	807.5	71205
							883.5	6156.96	810	52922.1	808	71053.6
							884	6153.56	810.5	52793.7	808.5	71063.5
							884.5	5839.72	811	52804.8	809	71350.7
							885	6466.29	811.5	52744.5	809.5	71103.4
							885.5	6332.6	812	52842.5	810	71149.8
							886	6719.25	812.5	52823.8	810.5	70909
							886.5	6945.53	813	53147.7	811	71299.1
							887	6630.81	813.5	53038.7	811.5	71521.7
							887.5	6256.07	814	52878.3	812	71408.1
							888	6500.98	814.5	53067.3	812.5	71875.3
							888.5	7250.61	815	53166.5	813	71395.6
							889	7544.59	815.5	52906	813.5	71788.8
							889.5	7439.29	816	52754	814	71574.5
							890	6967.07	816.5	52766.8	814.5	71102.3
							890.5	6250.28	817	52621.5	815	71321.3
							891	6364.64	817.5	52713.3	815.5	71626.1
							891.5	6875.44	818	52806.4	816	71610.8
							892	6907.52	818.5	52943.9	816.5	71028.9
							892.5	6996.81	819	52812.6	817	70948.2
							893	6998.6	819.5	52895.4	817.5	70955.1
							893.5	6844.89	820	52604.3	818	70734.6
							894	7034.18	820.5	52720.5	818.5	71095.5
							894.5	6891.99	821	52785.1	819	71039.1
							895	6362.85	821.5	52700.1	819.5	70994.4
							895.5	6435.41	822	52789.6	820	70550.5
							896	6696.2	822.5	52855.2	820.5	70625
							896.5	6557.52	823	52838.6	821	70775.6
							897	6562.96	823.5	52569.6	821.5	70326.2
							897.5	6333.82	824	52683.8	822	70429.9
							898	5995.67	824.5	52756.9	822.5	70690.6
							898.5	5910.09	825	52744.6	823	70627.3
							899	6190.85	825.5	52745	823.5	70557.6
							899.5	6207.41	826	52981	824	70666.8
							900	5977.8	826.5	53196.3	824.5	70314.2
							900.5	5924.11	827	53047.8	825	70346.7
							901	6110.81	827.5	52786	825.5	70345
							901.5	6300.18	828	52611.1	826	70732.3
							902	6213.37	828.5	52669	826.5	70645.4
							902.5	6032.71	829	52752.7	827	70644.4
							903	6297.33	829.5	52669.6	827.5	70591.3
							903.5	6596.8	830	52675.5	828	70665.5
							904	6342.73	830.5	52740.8	828.5	70708.6
							904.5	5689.86	831	52707.7	829	70514.9
							905	5690.16	831.5	52783.6	829.5	70528.7
							905.5	5560.75	832	52962.6	830	70654.2
							906	5831.6	832.5	53133.2	830.5	70707
							906.5	5697.81	833	53009.6	831	70583.1
							907	6347.14	833.5	52985.6	831.5	70474.4
							907.5	6454.56	834	52808.3	832	70502.8
							908	6405.15	834.5	52775.1	832.5	70387.3
							908.5	6363.97	835	52711.1	833	70496.4
							909	6052.47	835.5	52753.2	833.5	70558.6
							909.5	5730.42	836	52744.8	834	70821
							910	5770.89	836.5	52485.5	834.5	70522.4
							910.5	5733.41	837	52389.9	835	70296.6
							911	5669.32	837.5	52351.5	835.5	70138.9
							911.5	5334.69	838	52532.1	836	70135
							912	5625.67	838.5	52546.2	836.5	69899.7
							912.5	5500.81	839	52434.9	837	69816.7
							913	5545.9	839.5	52616.5	837.5	69878.5
							913.5	5944.06	840	52736.7	838	70393.5
							914	6129.13	840.5	52773.5	838.5	70503.3
							914.5	5931.39	841	52782.8	839	70290.4
							915	6037.31	841.5	52693.8	839.5	70295.4
							915.5	6180.48	842	52645.6	840	70313.8
							916	5712.16	842.5	52638.4	840.5	70226.9
							916.5	5436.26	843	52570	841	70080.5
							917	5575.15	843.5	52541.8	841.5	70318.5
							917.5	5722.76	844	52631.9	842	70401.9
							918	5943	844.5	52827.3	842.5	70165.4
							918.5	5810.62	845	52978	843	70130.7
							919	5533.25	845.5	52754.4	843.5	70020.1
							919.5	5558.47	846	52662.9	844	70055.5
							920	5649.2	846.5	52457.1	844.5	69933.6
							920.5	5925.55	847	52565.7	845	70113.3
							921	5691.28	847.5	52586	845.5	69805.7
							921.5	5038.28	848	52521.2	846	69639.3
							922	5586.22	848.5	52381.1	846.5	69763.9
							922.5	5519.63	849	52508.8	847	70131.3
							923	5018.25	849.5	52444.4	847.5	70249.6
							923.5	5136.22	850	52405.7	848	70259
							924	5576.09	850.5	52632.1	848.5	70377.3
							924.5	5827.66	851	52551.2	849	69800.6
							925	5578.88	851.5	52299.7	849.5	69561.6
							925.5	5317.27	852	52229.9	850	69866.8
							926	4987.02	852.5	52413.8	850.5	69707.9
							926.5	4751.6	853	52730.4	851	69231.3
							927	4557.87	853.5	52685	851.5	69454.3
							927.5	4415.69	854	52664	852	69504.4
							928	4552.44	854.5	52803.9	852.5	69940.6
							928.5	4455.47	855	52715.7	853	69779.7
							929	4644.82	855.5	52566.9	853.5	69748.4
							929.5	4554.41	856	52487.4	854	69581.4
							930	5280.1	856.5	52481.9	854.5	69874.9
							930.5	5460.7	857	52378.2	855	70274.2
							931	5318.49	857.5	52607.8	855.5	69738.8
							931.5	5415.43	858	52745.3	856	69385.5
							932	5258.71	858.5	52526.1	856.5	69616.9
							932.5	5479.9	859	52448.8	857	69589.3
							933	5673.74	859.5	52467.8	857.5	69416
							933.5	5065.59	860	52481.2	858	69376.1
							934	5693.63	860.5	52525.2	858.5	69558
							934.5	5115.78	861	52582.2	859	69687.2
							935	5017.93	861.5	52505.6	859.5	69413
							935.5	5348.84	862	52502.9	860	69651.7
							936	5625.92	862.5	52426.6	860.5	69751.7
							936.5	5592.33	863	52708	861	69685.4
							937	5677.03	863.5	52705	861.5	69624.7
							937.5	5699.94	864	52424	862	69591.2
							938	5361.67	864.5	52386.8	862.5	69477.7
							938.5	4924.64	865	52513.4	863	69219.1
							939	4989.52	865.5	52518.9	863.5	69253.4
							939.5	5353.56	866	52407.1	864	69239.1
							940	4969.77	866.5	52434.8	864.5	69282.5
							940.5	5091.1	867	52359.8	865	69274.5
							941	4670.03	867.5	52431.2	865.5	69139.5
							941.5	4704.48	868	52447.5	866	68769.1
							942	4719.75	868.5	52600.9	866.5	69199.3
							942.5	5225.62	869	52381.8	867	69112.4
							943	5214.12	869.5	52362.7	867.5	68821.9
							943.5	5252.34	870	52460.9	868	69112.5
							944	5073.24	870.5	52623	868.5	68666.9
							944.5	4805.53	871	52783.9	869	68744
							945	4623.47	871.5	52585	869.5	68763
							945.5	4505.7	872	52351.5	870	69110.9
							946	4564.01	872.5	52466.9	870.5	68912.1
							946.5	4188.45	873	52484.9	871	68807
							947	4693.53	873.5	52400.8	871.5	68928.3
							947.5	4666.71	874	52384.9	872	69065.2
							948	4476.16	874.5	52585.2	872.5	69057
							948.5	4373.56	875	52459.5	873	69062.4
							949	3938.58	875.5	52522.9	873.5	69167.3
							949.5	3954.45	876	52652.1	874	69162.5
							950	4500.52	876.5	52727.3	874.5	69188.8
							950.5	4251.68	877	52356.4	875	69024.1
							951	4273.94	877.5	52344.2	875.5	69160.7
							951.5	4492.64	878	52178.3	876	69438.7
							952	4269.63	878.5	52315.6	876.5	68844.5
							952.5	4339.77	879	52374.3	877	68482.3
							953	4352.91	879.5	52452.1	877.5	68541.7
							953.5	4147.42	880	52393.3	878	68715.5
							954	4367.87	880.5	52666.4	878.5	68572
							954.5	4189.13	881	52698.2	879	68308
							955	3975.77	881.5	52648.8	879.5	68312.7
							955.5	4723.96	882	52558.2	880	68802.8
							956	4701.13	882.5	52392.5	880.5	68712.5
							956.5	4114.77	883	52467.6	881	68694.5
							957	4523.21	883.5	52485	881.5	69105.1
							957.5	4368.89	884	52404.9	882	68807.6
							958	4233.94	884.5	52199.2	882.5	68749.4
							958.5	4759.88	885	52130	883	69062
							959	4529.69	885.5	52137.5	883.5	68788.8
							959.5	3837.53	886	52413.8	884	68783
							960	4254.1	886.5	52404	884.5	68558.5
							960.5	4507.17	887	52428.2	885	68389.5
							961	4281.65	887.5	52274	885.5	68316.6
							961.5	4600.35	888	52481.8	886	67968.6
							962	4416.4	888.5	52557.4	886.5	68197.9
							962.5	4175.26	889	52442	887	68659.2
							963	4062.03	889.5	52324.9	887.5	68546.3
							963.5	4091.54	890	52502.5	888	68755.9
							964	3842.97	890.5	52527.4	888.5	68608.6
							964.5	3588.84	891	52511.6	889	68382.7
							965	3646.62	891.5	52415	889.5	68162.4
							965.5	3718.27	892	52521.7	890	68273.5
							966	4070.14	892.5	52499.7	890.5	68353.1
							966.5	4108.67	893	52414.8	891	68184.6
							967	3618.26	893.5	52154.9	891.5	68166.1
							967.5	4057.26	894	52270.4	892	68584.7
							968	4017.18	894.5	52339	892.5	68489.4
							968.5	3858.06	895	52134.2	893	68181.5
							969	3788.13	895.5	52117.8	893.5	68249.5
							969.5	3314.84	896	52550.3	894	68162.3
							970	3266.16	896.5	52463.3	894.5	68254
							970.5	3335.66	897	52345.8	895	68291
							971	3147.08	897.5	52352.9	895.5	68084.2
							971.5	2855.46	898	52271.1	896	68048.3
							972	2873.67	898.5	52314.6	896.5	68160.7
							972.5	2769.44	899	52300.8	897	67958.8
							973	3371.13	899.5	52272.2	897.5	68232.5
							973.5	4248.47	900	52234.8	898	68316.8
							974	4243.58	900.5	52316.4	898.5	68241.6
							974.5	4080.34	901	52276	899	68184.9
							975	4137.62	901.5	52258.5	899.5	68098.5
							975.5	3995.11	902	52275.6	900	68077.9
							976	3968.04	902.5	52223.5	900.5	68395.9
							976.5	3711.86	903	52315.8	901	67880.1
							977	3513.1	903.5	52317.2	901.5	67789.8
							977.5	3397.16	904	52407	902	67617
							978	3239.38	904.5	52280.5	902.5	67662.2
							978.5	3313.76	905	52303.7	903	67687.4
							979	3513.48	905.5	52282.5	903.5	67878.5
							979.5	3490.71	906	52278.9	904	67686.4
							980	3550.98	906.5	52355.1	904.5	67703.9
							980.5	3832.76	907	52412.3	905	67551.7
							981	3485.13	907.5	52418.5	905.5	67441.8
							981.5	2883.28	908	52565.2	906	67783.2
							982	3029.23	908.5	52481.6	906.5	67888.4
							982.5	3193.95	909	52374.8	907	67886.2
							983	3567.46	909.5	52277.2	907.5	67343.8
							983.5	3633.94	910	52395.1	908	67505.8
							984	3036.11	910.5	52167.9	908.5	67462.4
							984.5	2623.65	911	52253.6	909	67375.2
							985	3068.53	911.5	52358.9	909.5	67707.6
							985.5	3428.45	912	52313.9	910	67422.5
							986	3579.58	912.5	52170	910.5	67681.1
							986.5	3395.83	913	52349.9	911	68234.2
							987	3153.15	913.5	52062.3	911.5	67966.9
							987.5	3058.11	914	52007.8	912	67330.2
							988	3227.94	914.5	52176.2	912.5	66873.3
							988.5	3426.31	915	52196	913	66872.1
							989	3574.84	915.5	52119.6	913.5	67268.3
							989.5	3568.2	916	52060.1	914	67414.4
							990	2867.73	916.5	52192.1	914.5	67542
							990.5	2772.49	917	52304.5	915	67553.7
							991	3065.79	917.5	52200	915.5	67507.1
							991.5	3123.02	918	52205.2	916	67610.8
							992	3263.72	918.5	52356.5	916.5	67616.4
							992.5	3093.77	919	52158.7	917	67595.3
							993	3064.25	919.5	52148.4	917.5	67372.3
							993.5	2958.72	920	52073.4	918	67450.1
							994	3285.63	920.5	52040.7	918.5	67269.7
							994.5	3172.79	921	52181	919	67096
							995	3227.02	921.5	52277.2	919.5	67006.2
							995.5	2992.66	922	52248.5	920	67335.7
							996	2697.15	922.5	52303.6	920.5	67558.9
							996.5	2792.7	923	52172.3	921	67411.4
							997	3096.58	923.5	52327.3	921.5	67483.7
							997.5	2772.09	924	52269.2	922	67416.5
							998	3008.11	924.5	52245.7	922.5	67257.1
							998.5	2953.63	925	52289.2	923	67373.5
							999	2993.29	925.5	52412.4	923.5	67157.3
							999.5	3317.29	926	52452.9	924	67006.3
							1000	3540.48	926.5	52007.7	924.5	66858.4
							1000.5	3431.32	927	51910.5	925	66997.3
							1001	3254.66	927.5	51908.6	925.5	67382.1
							1001.5	2842.21	928	52084.8	926	67211.8
							1002	2366.55	928.5	51971.4	926.5	67320.8
							1002.5	2295.78	929	51987.6	927	67449.2
							1003	2958.76	929.5	52217.9	927.5	67749
							1003.5	3021.51	930	52173.9	928	67281.8
							1004	2925.89	930.5	52170.3	928.5	67629
							1004.5	3031.82	931	52278	929	67360.7
							1005	2748.46	931.5	52222.5	929.5	67063.7
							1005.5	3018.62	932	52255.5	930	66775.3
							1006	3122.7	932.5	52118.2	930.5	66695.4
							1006.5	3316.35	933	52086.7	931	67111.9
							1007	2808.77	933.5	52226.7	931.5	67108.6
							1007.5	2634.21	934	52360.9	932	67039.5
							1008	2680.62	934.5	52128.7	932.5	67133.2
							1008.5	2827.39	935	51899.9	933	67457.6
							1009	2935.48	935.5	51845	933.5	67320.4
							1009.5	3153.26	936	52045.8	934	66992.2
							1010	3168.68	936.5	52061.3	934.5	67174.5
							1010.5	2818.22	937	52096.9	935	67367.3
							1011	2511.9	937.5	52145.3	935.5	67152.1
							1011.5	2369.24	938	52251.9	936	66865.9
							1012	2430.99	938.5	52246.9	936.5	66803.4
							1012.5	2398.98	939	52351.6	937	66788.7
							1013	2864.45	939.5	52199.3	937.5	66544.5
							1013.5	2788.72	940	51994.8	938	66689.4
							1014	2810.59	940.5	51912	938.5	66931.6
							1014.5	2765.93	941	51922.5	939	66867.1
							1015	3009.19	941.5	51936.2	939.5	66873.8
							1015.5	2966.89	942	51986.1	940	67048
							1016	2122.05	942.5	52241.6	940.5	66877
							1016.5	2282.56	943	52330.3	941	66905.4
							1017	2593.75	943.5	52172.5	941.5	66988.5
							1017.5	2604.46	944	52015.4	942	67121.7
							1018	2523.64	944.5	51844.4	942.5	67360
							1018.5	2663.14	945	51781	943	67588
							1019	2595.24	945.5	51812.8	943.5	67395.5
							1019.5	2382.37	946	51832.1	944	67656.7
							1020	2318.39	946.5	51893.7	944.5	67054.3
							1020.5	2384.21	947	51903.5	945	67414.4
							1021	2406.45	947.5	51947.9	945.5	67004.6
							1021.5	2589.36	948	52005.9	946	66966.6
							1022	2879.2	948.5	52070.3	946.5	66609.6
							1022.5	2902.63	949	52152.7	947	66475.7
							1023	2486.52	949.5	51918.4	947.5	66409.2
							1023.5	2578.93	950	51767.6	948	66590.9
							1024	2234.92	950.5	51790	948.5	66537.1
							1024.5	2067.35	951	51941.8	949	66409.4
							1025	1877.5	951.5	51856.4	949.5	66500.8
							1025.5	1988.47	952	52038.4	950	66824.6
							1026	1849.94	952.5	51960.4	950.5	66865.3
							1026.5	2104.87	953	51948.8	951	66647.7
							1027	2057.63	953.5	51816.9	951.5	66665.6
							1027.5	2033.82	954	51852.2	952	66703.9
							1028	1761.27	954.5	52012.9	952.5	66292.7
							1028.5	2272.47	955	52073.1	953	66308.6
							1029	2454.74	955.5	52106	953.5	66481.2
							1029.5	2048.46	956	51978.7	954	66554.4
							1030	1949.67	956.5	51816.9	954.5	66501.6
							1030.5	2202.34	957	51703.5	955	66469.7
							1031	2316.77	957.5	51744.2	955.5	66429.2
							1031.5	2355.41	958	51849.7	956	66155.2
							1032	2249.61	958.5	51665.3	956.5	66209.6
							1032.5	2224.66	959	51733.2	957	66341.3
							1033	2081.41	959.5	51740.9	957.5	66550.9
							1033.5	1665.93	960	51646.1	958	66625.1
							1034	1838	960.5	51621.6	958.5	66813.4
							1034.5	1818.89	961	51839.3	959	66944.4
							1035	1694.26	961.5	51996	959.5	66593.9
							1035.5	1844.73	962	51910.2	960	66587.9
							1036	2037.91	962.5	52063.5	960.5	66435.1
							1036.5	1856.45	963	51927.5	961	66558.2
							1037	1815.77	963.5	51895.4	961.5	66385.2
							1037.5	2064.52	964	51977.4	962	66295.7
							1038	2459.78	964.5	51773.2	962.5	66779.1
							1038.5	2496.1	965	51913.7	963	66564
							1039	2220.12	965.5	51912.3	963.5	66675.3
							1039.5	2153.06	966	51832.3	964	66721.7
							1040	2237.32	966.5	51964.6	964.5	66583.5
							1040.5	2378.93	967	51879	965	66513.2
							1041	2402.09	967.5	51772.6	965.5	66678.8
							1041.5	2249.59	968	51817.4	966	66615.3
							1042	1967.95	968.5	51838.2	966.5	66360.7
							1042.5	2129.51	969	51870.8	967	66237.2
							1043	2269.44	969.5	51874.8	967.5	66455.5
							1043.5	2026.47	970	51795.3	968	66173.7
							1044	1976.27	970.5	51817.8	968.5	66223.3
							1044.5	1597.17	971	51837.6	969	66372.6
							1045	1533.27	971.5	51892.6	969.5	66284.1
							1045.5	1722.41	972	51899.1	970	65939.5
							1046	1945.08	972.5	51760.9	970.5	66065.1
							1046.5	2060.06	973	51726.8	971	66366.4
							1047	2120.87	973.5	51769.8	971.5	66209.5
							1047.5	2140.14	974	51589	972	66354
							1048	1975.68	974.5	51792	972.5	66081.4
							1048.5	1996.81	975	51713.1	973	66179.7
							1049	2179.9	975.5	51852.6	973.5	65935.6
							1049.5	2372.4	976	52053.9	974	66191.8
							1050	1963.47	976.5	51971.1	974.5	66066.6
							1050.5	1551.86	977	51900	975	66093.2
							1051	1798.93	977.5	51871.2	975.5	66155.7
							1051.5	1962.76	978	51645.3	976	66330.2
							1052	1764.25	978.5	51635.1	976.5	66490.8
							1052.5	2102.68	979	51717.8	977	66268.6
							1053	2349	979.5	51808.4	977.5	66415.7
							1053.5	1716.95	980	51896.7	978	66492.8
							1054	1174.75	980.5	51740.3	978.5	66180.4
							1054.5	619.185	981	51644.5	979	66038.1
							1055	799.968	981.5	51720.6	979.5	65964.5
							1055.5	1091.57	982	51817.6	980	66249.2
							1056	1448.26	982.5	51764.5	980.5	66230.8
							1056.5	1442.27	983	51913.8	981	66088.5
							1057	1522.25	983.5	51754.4	981.5	65716.1
							1057.5	1365.3	984	51752.3	982	65461.4
							1058	938.341	984.5	51921.3	982.5	65899.7
							1058.5	1473.92	985	52073.1	983	66178
							1059	1706.78	985.5	52098.6	983.5	66189.6
							1059.5	1799.52	986	51901.4	984	65883
							1060	1503.86	986.5	51807.6	984.5	66114.1
							1060.5	1779.71	987	51810.1	985	66144.8
							1061	1870.61	987.5	51797	985.5	66169.5
							1061.5	1616.17	988	51734	986	66026.2
							1062	1647.55	988.5	51820.4	986.5	65754.9
							1062.5	1764.6	989	51860.3	987	65860
							1063	1429.71	989.5	51736.1	987.5	65847.5
							1063.5	1269.12	990	51441.2	988	65922.8
							1064	1397.1	990.5	51596.4	988.5	66033.5
							1064.5	816.367	991	51633.3	989	65711.7
							1065	876.002	991.5	51579.3	989.5	65616.8
							1065.5	1455.02	992	51807.4	990	65419.7
							1066	1454.51	992.5	51946.3	990.5	65627.1
							1066.5	1479.1	993	51738.3	991	65386.2
							1067	1462.19	993.5	51584.7	991.5	65451.6
							1067.5	1148.64	994	51695.6	992	65623.4
							1068	1163.03	994.5	51663.9	992.5	65425.3
							1068.5	1306.25	995	51630.4	993	65331.8
							1069	1086.68	995.5	51555.5	993.5	65686
							1069.5	1201.2	996	51541	994	65902.9
							1070	1635.74	996.5	51612.3	994.5	65916.2
							1070.5	1536.07	997	51710.9	995	65700.6
							1071	1223.15	997.5	51747.9	995.5	65666.7
							1071.5	1344.15	998	51690.6	996	65681.3
							1072	1043.31	998.5	51723	996.5	65875.1
							1072.5	1446.29	999	51782.9	997	65458.5
							1073	1997.95	999.5	51788.2	997.5	65688.1
							1073.5	1674.33	1000	51737.6	998	65660.1
							1074	1577.72	1000.5	51648.6	998.5	65705.8
							1074.5	1286.32	1001	51844.2	999	65906.5
							1075	923.431	1001.5	51858.8	999.5	65696.9
							1075.5	895.207	1002	51722	1000	65566.1
							1076	805.402	1002.5	51691.2	1000.5	65673
							1076.5	1044.27	1003	51758.8	1001	65464.9
							1077	1291.72	1003.5	51542.8	1001.5	65777.4
							1077.5	1341.52	1004	51527.3	1002	66080.5
							1078	1665.97	1004.5	51669.3	1002.5	65970.9
							1078.5	1309.85	1005	51733	1003	65905
							1079	1144.24	1005.5	51786.9	1003.5	65778.8
							1079.5	1263.99	1006	51607.2	1004	65381.1
							1080	1295.31	1006.5	51456.7	1004.5	65419.1
							1080.5	956.421	1007	51533.8	1005	65278
							1081	976.348	1007.5	51621.2	1005.5	65214.6
							1081.5	1131.73	1008	51479.9	1006	65384.9
							1082	1570.54	1008.5	51510.2	1006.5	65575.3
							1082.5	1595.65	1009	51565	1007	65414
							1083	1434.01	1009.5	51749.9	1007.5	65539.9
							1083.5	844.681	1010	51745.7	1008	65514.3
							1084	793.273	1010.5	51592.5	1008.5	65581.5
							1084.5	528.678	1011	51529.2	1009	65542.8
							1085	933.54	1011.5	51525.8	1009.5	65647.5
							1085.5	959.051	1012	51643.4	1010	65645.8
							1086	1073.94	1012.5	51491.1	1010.5	65638.8
							1086.5	1125.37	1013	51496.6	1011	65327.2
							1087	955.781	1013.5	51588.3	1011.5	65081.7
							1087.5	441.24	1014	51623.6	1012	65000.3
							1088	729.694	1014.5	51797.6	1012.5	65357.7
							1088.5	1037.68	1015	51867.2	1013	65089.9
							1089	1142.57	1015.5	51689.6	1013.5	65234.5
							1089.5	1244.92	1016	51392.3	1014	65055.7
							1090	928.99	1016.5	51453	1014.5	65045.9
							1090.5	852.563	1017	51565.9	1015	65172.1
							1091	1140.78	1017.5	51643.6	1015.5	65135
							1091.5	1045.66	1018	51655	1016	65190.9
							1092	1031.6	1018.5	51532.7	1016.5	64934
							1092.5	598.481	1019	51548.9	1017	65066.9
							1093	500.43	1019.5	51647	1017.5	65162
							1093.5	458.244	1020	51648.9	1018	65209
							1094	311.604	1020.5	51685.9	1018.5	65164.7
							1094.5	377.953	1021	51472.2	1019	65326.4
							1095	871.501	1021.5	51294.3	1019.5	65481.8
							1095.5	1188.27	1022	51342.9	1020	65329
							1096	831.99	1022.5	51442.6	1020.5	65175.5
							1096.5	816.494	1023	51425.2	1021	65161.6
							1097	836.094	1023.5	51381.7	1021.5	65323.9
							1097.5	641.451	1024	51430.2	1022	65445.7
							1098	742.982	1024.5	51624.8	1022.5	65470.5
							1098.5	567.984	1025	51638	1023	65364.4
							1099	348.414	1025.5	51560.1	1023.5	65344
							1099.5	611.98	1026	51625.2	1024	65052.6
							1100	878.952	1026.5	51651	1024.5	64982.4
							1100.5	723.051	1027	51718.6	1025	65132.3
							1101	940.608	1027.5	51684.5	1025.5	64987.4
							1101.5	980.86	1028	51594.8	1026	65297
							1102	494.306	1028.5	51497.1	1026.5	65418.3
							1102.5	419.635	1029	51494.3	1027	65221.9
							1103	319.759	1029.5	51392.3	1027.5	65246.8
							1103.5	752.221	1030	51462.2	1028	65158.6
							1104	1315.4	1030.5	51547.1	1028.5	65344.7
							1104.5	1236.61	1031	51629.4	1029	65274.2
							1105	677.698	1031.5	51673.5	1029.5	65005.8
							1105.5	657.503	1032	51743.3	1030	65174.7
							1106	563.841	1032.5	51664	1030.5	65174.2
							1106.5	522.7	1033	51563.3	1031	64840.7
							1107	580.817	1033.5	51393.8	1031.5	64838.8
							1107.5	858.443	1034	51414.4	1032	64654.9
							1108	802.355	1034.5	51385.5	1032.5	64902.4
							1108.5	603.547	1035	51541.5	1033	64857.2
							1109	475.801	1035.5	51553.6	1033.5	64753.9
							1109.5	584.454	1036	51633.5	1034	64637.7
							1110	757.654	1036.5	51572.7	1034.5	64787.2
							1110.5	673.258	1037	51762.4	1035	64748.1
							1111	604.641	1037.5	51769.3	1035.5	65031
							1111.5	582.628	1038	51771.8	1036	64842
							1112	730.537	1038.5	51451.3	1036.5	64673.9
							1112.5	367.43	1039	51453.9	1037	65066.9
							1113	481.706	1039.5	51444.9	1037.5	65258.5
							1113.5	181.453	1040	51537.4	1038	65050.9
							1114	336.831	1040.5	51483.7	1038.5	64821.7
							1114.5	286.918	1041	51400.6	1039	64814.8
							1115	238.602	1041.5	51450.5	1039.5	64627.6
							1115.5	396.351	1042	51429.3	1040	64806.7
							1116	544.601	1042.5	51506.5	1040.5	64926.4
							1116.5	235.684	1043	51610.2	1041	65031.9
							1117	381.364	1043.5	51514.4	1041.5	65034.6
							1117.5	525.233	1044	51315	1042	65126.8
							1118	566.76	1044.5	51439.2	1042.5	65329.9
							1118.5	623.175	1045	51382.5	1043	65098.9
							1119	254.092	1045.5	51391.3	1043.5	65262.1
							1119.5	286.908	1046	51436.5	1044	65134.3
							1120	-6.47852	1046.5	51315.9	1044.5	64919.1
							1120.5	160.397	1047	51382	1045	64822.1
							1121	-39.9443	1047.5	51463.1	1045.5	64649.5
							1121.5	290.552	1048	51474.2	1046	64632.6
							1122	432.458	1048.5	51378.8	1046.5	64621.9
							1122.5	582.332	1049	51286.1	1047	64735.8
							1123	356.636	1049.5	51388.2	1047.5	64583.5
							1123.5	466.435	1050	51376.7	1048	64327.7
							1124	717.916	1050.5	51391.8	1048.5	64396
							1124.5	364.261	1051	51494.1	1049	64217.9
							1125	335.647	1051.5	51477.3	1049.5	64371.5
							1125.5	492.331	1052	51430.7	1050	64357
							1126	340.062	1052.5	51571.2	1050.5	64444.2
							1126.5	666.743	1053	51546.4	1051	64485.8
							1127	758.508	1053.5	51416.9	1051.5	64214.3
							1127.5	551.665	1054	51486.5	1052	64048.3
							1128	294.621	1054.5	51577.5	1052.5	64405.5
							1128.5	684.222	1055	51584.8	1053	64522.9
							1129	793.246	1055.5	51435.2	1053.5	64657
							1129.5	754.08	1056	51434.9	1054	64584.2
							1130	638.053	1056.5	51342.3	1054.5	64623.5
							1130.5	535.467	1057	51487.5	1055	64641.9
							1131	38.2022	1057.5	51517.7	1055.5	64604.1
							1131.5	-0.14941	1058	51431.4	1056	64665.9
							1132	499.205	1058.5	51451.9	1056.5	64632.1
							1132.5	735.915	1059	51514.2	1057	64631.9
							1133	553.254	1059.5	51440	1057.5	64474.6
							1133.5	605.457	1060	51460.8	1058	64344.4
							1134	567.756	1060.5	51457.1	1058.5	64758
							1134.5	212.125	1061	51411.7	1059	64543.4
							1135	254.767	1061.5	51317.5	1059.5	64611.1
							1135.5	140.987	1062	51314	1060	64500.8
							1136	155.944	1062.5	51446.1	1060.5	64621.9
							1136.5	101.83	1063	51358.5	1061	64894.3
							1137	271.442	1063.5	51352.1	1061.5	64380.4
							1137.5	208.18	1064	51262.9	1062	64446.5
							1138	-227.999	1064.5	51386.8	1062.5	64635.6
							1138.5	36.1709	1065	51307.3	1063	64837.3
							1139	136.216	1065.5	51392.2	1063.5	64538.5
							1139.5	-52.2773	1066	51459.3	1064	64441.4
							1140	-30.6943	1066.5	51458.4	1064.5	64555.6
							1140.5	-131.24	1067	51357.7	1065	64779.7
							1141	-142.055	1067.5	51355.8	1065.5	64817.2
							1141.5	-428.923	1068	51250.5	1066	64695
							1142	-26.5117	1068.5	51174.8	1066.5	64327.5
							1142.5	-157.589	1069	51224.5	1067	64334.3
							1143	-428.188	1069.5	51311.7	1067.5	64453.6
							1143.5	-157.527	1070	51287.3	1068	64410.8
							1144	-222.599	1070.5	51290.6	1068.5	64025.4
							1144.5	14.7139	1071	51312.2	1069	64184.6
							1145	12.7461	1071.5	51342	1069.5	64297.8
							1145.5	-87.6074	1072	51381.8	1070	64324.9
							1146	-30.8076	1072.5	51512.5	1070.5	64422.2
							1146.5	241.13	1073	51450.2	1071	64537.2
							1147	375.557	1073.5	51340.7	1071.5	64622.9
							1147.5	300.095	1074	51306.1	1072	64565.9
							1148	-17.0381	1074.5	51258.1	1072.5	64269.3
							1148.5	-142.415	1075	51191.6	1073	64189.5
							1149	27.7256	1075.5	51152.6	1073.5	64190.4
							1149.5	-41.1299	1076	51314.7	1074	64120
							1150	314.525	1076.5	51262	1074.5	64058.5
							1150.5	319.531	1077	51170.4	1075	64230.2
							1151	483.727	1077.5	51341.1	1075.5	64359.2
							1151.5	148.141	1078	51303	1076	64106.1
							1152	-244.166	1078.5	51213.6	1076.5	64316.6
							1152.5	-46.6289	1079	51290.2	1077	64434.9
							1153	29.3818	1079.5	51384.6	1077.5	64420.3
							1153.5	-297.154	1080	51448.6	1078	64407.5
							1154	-328.612	1080.5	51426	1078.5	64427.8
							1154.5	-91.9141	1081	51359.2	1079	64681.9
							1155	-78.3106	1081.5	51497.5	1079.5	64708.7
							1155.5	-487.47	1082	51534.3	1080	65006.2
							1156	-350.63	1082.5	51407.8	1080.5	64633.4
							1156.5	-89.5312	1083	51181.3	1081	64407.5
							1157	143.04	1083.5	51290	1081.5	64212.9
							1157.5	132.554	1084	51312.9	1082	64349.6
							1158	-80.7178	1084.5	51459.2	1082.5	64247
							1158.5	-319.086	1085	51595.8	1083	64176.7
							1159	-32.293	1085.5	51501.7	1083.5	64329.9
							1159.5	75.5449	1086	51294.7	1084	64387.9
							1160	-47.7002	1086.5	51336.4	1084.5	64409.5
							1160.5	153.451	1087	51357.8	1085	64214.8
							1161	276.317	1087.5	51307.5	1085.5	64392.3
							1161.5	249.757	1088	51343.9	1086	64226.6
							1162	334.321	1088.5	51223.3	1086.5	64194.8
							1162.5	84.6367	1089	51230.7	1087	64352.5
							1163	-40.4043	1089.5	51292.4	1087.5	64381.6
							1163.5	-192.115	1090	51203.6	1088	64353.1
							1164	-113.847	1090.5	51236.2	1088.5	64301
							1164.5	414.688	1091	51419.7	1089	64405.5
							1165	103.052	1091.5	51312.8	1089.5	64606.2
							1165.5	53.2695	1092	51191	1090	64427.2
							1166	-73.2764	1092.5	51215.2	1090.5	64428.1
							1166.5	-70.2022	1093	51171.8	1091	63985.7
							1167	-362.643	1093.5	51145	1091.5	63872.8
							1167.5	26.5361	1094	51091	1092	63948.2
							1168	-391.807	1094.5	51190.8	1092.5	64087.1
							1168.5	-181.419	1095	51378.2	1093	64088.4
							1169	-228.009	1095.5	51479.5	1093.5	64328.7
							1169.5	-395.904	1096	51452.7	1094	64015.1
							1170	-444.827	1096.5	51399.3	1094.5	63900.6
							1170.5	-76.0654	1097	51443.6	1095	63971.8
							1171	47.8623	1097.5	51289.9	1095.5	63885.1
							1171.5	-1.93262	1098	51104	1096	63791
							1172	-235.825	1098.5	51206.8	1096.5	63704.1
							1172.5	-436.485	1099	51166.4	1097	63964.7
							1173	-308.801	1099.5	51220.3	1097.5	63924.8
							1173.5	-381.889	1100	51252.2	1098	63898
									1100.5	51320.9	1098.5	64010.8
									1101	51382.7	1099	63921.7
									1101.5	51240	1099.5	63768.9
									1102	51291.8	1100	63869.3
									1102.5	51270	1100.5	63945.5
									1103	51258.7	1101	63972.9
									1103.5	51159.9	1101.5	64000.2
									1104	51123.2	1102	64013.3
									1104.5	51188.3	1102.5	64001.5
									1105	51120.2	1103	63822.1
									1105.5	51130.6	1103.5	63858
									1106	51174.1	1104	63748.2
									1106.5	51168.3	1104.5	63831.1
									1107	51252.6	1105	63793.2
									1107.5	51282.9	1105.5	63888.8
									1108	51192	1106	63674.2
									1108.5	51184.2	1106.5	63673.9
									1109	51310.5	1107	63983.9
									1109.5	51301.6	1107.5	63785.7
									1110	51150.5	1108	63866.1
									1110.5	51084.5	1108.5	64265.6
									1111	51083.2	1109	64173.4
									1111.5	51144.9	1109.5	63974.1
									1112	51145.3	1110	63920.2
									1112.5	51218.1	1110.5	63905.3
									1113	51118.2	1111	63851.7
									1113.5	51079.5	1111.5	63669.7
									1114	51014.2	1112	63606.3
									1114.5	51223.6	1112.5	63668.3
									1115	51297.9	1113	63941.5
									1115.5	51307.4	1113.5	64030.2
									1116	51215.2	1114	64010
									1116.5	51176.9	1114.5	63764.6
									1117	51012.1	1115	63687.7
									1117.5	51138.5	1115.5	63774.4
									1118	51171.8	1116	63843.7
									1118.5	51300	1116.5	63791
									1119	51234.2	1117	63882.1
									1119.5	51186.2	1117.5	64057.5
									1120	51263.9	1118	63959.1
									1120.5	51200.9	1118.5	64051.7
									1121	51292.8	1119	64049.4
									1121.5	51302.6	1119.5	63733.9
									1122	51224	1120	63769.1
									1122.5	51070.1	1120.5	63784.1
									1123	51109.3	1121	63540.5
									1123.5	51274.6	1121.5	63308.7
									1124	51228.9	1122	63563.9
									1124.5	51098.6	1122.5	63554
									1125	51194.8	1123	63539.9
									1125.5	51301.4	1123.5	63466.3
									1126	51258.5	1124	63467.1
									1126.5	51227.2	1124.5	63374.8
									1127	51093.2	1125	63512
									1127.5	51139	1125.5	63746.1
									1128	51099.3	1126	64044.2
									1128.5	50980.5	1126.5	64005.3
									1129	51119.5	1127	63956.7
									1129.5	51278.6	1127.5	63923
									1130	51090	1128	63960.3
									1130.5	50936.1	1128.5	63617.1
									1131	51007.8	1129	63482
									1131.5	51226.7	1129.5	63751.8
									1132	51229.5	1130	63538.8
									1132.5	51135.7	1130.5	63643.1
									1133	51070.8	1131	63439.3
									1133.5	51106.4	1131.5	63765.6
									1134	51078.9	1132	63620.1
									1134.5	51086.6	1132.5	63376.3
									1135	51119.4	1133	63256.3
									1135.5	51153.6	1133.5	63026.4
									1136	51222.6	1134	63342.6
									1136.5	51233.4	1134.5	63265.7
									1137	51203.1	1135	63266.7
									1137.5	51170.4	1135.5	63293
									1138	51144.1	1136	63271.5
									1138.5	51027.5	1136.5	63296.5
									1139	51005	1137	63439.1
									1139.5	51086.1	1137.5	63556.3
									1140	50904.8	1138	63471
									1140.5	50949.2	1138.5	63356.2
									1141	50986.4	1139	63221.3
									1141.5	50944	1139.5	63415.8
									1142	50937.6	1140	63315.2
									1142.5	51006.8	1140.5	63327.5
									1143	51041.4	1141	63396.1
									1143.5	51037.3	1141.5	63390.3
									1144	51022.7	1142	63462.1
									1144.5	51202.2	1142.5	63375.6
									1145	51150.4	1143	63552
									1145.5	51236.8	1143.5	63585
									1146	51118.8	1144	63399.1
									1146.5	51218	1144.5	63400.1
									1147	51077.4	1145	63112.2
									1147.5	51041.9	1145.5	63041.6
									1148	51143.1	1146	63201.7
									1148.5	51159	1146.5	63436.9
									1149	51072.6	1147	63615.8
									1149.5	50967.3	1147.5	63626.8
									1150	51046.5	1148	63550.9
									1150.5	51147.7	1148.5	63218.9
									1151	51097.2	1149	63122.6
									1151.5	51077.4	1149.5	62951.9
									1152	51141.6	1150	62998.2
									1152.5	51156.8	1150.5	63172.5
									1153	51093.6	1151	63207.1
									1153.5	51159.6	1151.5	63497.6
									1154	51224.3	1152	63606
									1154.5	51052.1	1152.5	63495.1
									1155	50939.2	1153	63282.8
									1155.5	50844.3	1153.5	63491.1
									1156	50934.9	1154	63537.6
									1156.5	50922.2	1154.5	63627.8
									1157	51151.7	1155	63365.4
									1157.5	51211.5	1155.5	63368
									1158	51037	1156	63257
									1158.5	50971.1	1156.5	63188.1
									1159	50973	1157	63141
									1159.5	50977.4	1157.5	63164.1
									1160	51064.9	1158	63318.8
									1160.5	51142.5	1158.5	63350.2
									1161	51086.3	1159	63341.1
									1161.5	51145.7	1159.5	63470
									1162	51042.3	1160	63499.1
									1162.5	50984.5	1160.5	63675.2
									1163	51039.1	1161	63169.5
									1163.5	50858.8	1161.5	62985
									1164	51091.1	1162	63180.1
									1164.5	51088.8	1162.5	63204
									1165	50990.2	1163	63428.5
									1165.5	51037.8	1163.5	63079.9
									1166	51017.4	1164	63114.3
									1166.5	50787.3	1164.5	62999
									1167	50845.6	1165	62897
									1167.5	50796.3	1165.5	63068.9
									1168	50827.3	1166	63083.2
									1168.5	50937.7	1166.5	63045.9
									1169	51052.5	1167	63111.5
									1169.5	51046.2	1167.5	63248.2
									1170	51133.1	1168	63222.5
									1170.5	51117.5	1168.5	63242.9
									1171	51058.3	1169	63185.4
									1171.5	51062.4	1169.5	63139.7
									1172	51148.9	1170	63061.8
									1172.5	51053.5	1170.5	63213.3
									1173	51158.7	1171	62951.6
									1173.5	51043.8	1171.5	63015.5
											1172	63060.1
											1172.5	63218.4
											1173	63175.2
											1173.5	62881.9

## Sheet: Figure 3a
Figure 3a
						25.0354	1	25.0354	1	25.0354	0	25.0354	1	25.0354	1	25.0354	1	25.0354	1	25.0354	1	25.0354	1	25.0354	1	25.0354	1	25.0354	1	25.0354	1	25.0354	1	25.0354	1	25.0354	1	25.0354	1	25.0354	1	25.0354	1	25.0354	1	25.0354	1	25.0354	1
						25.0748	356	25.0748	241	25.0748	21	25.0748	91	25.0748	-111	25.0748	50	25.0748	130	25.0748	-5	25.0748	23	25.0748	-206	25.0748	-74	25.0748	-94	25.0748	-236	25.0748	15	25.0748	191	25.0748	62	25.0748	177	25.0748	91	25.0748	287	25.0748	217	25.0748	85	25.0748	15
						25.1142	203	25.1142	237	25.1142	127	25.1142	60	25.1142	-10	25.1142	-40	25.1142	225	25.1142	156	25.1142	42	25.1142	36	25.1142	-29	25.1142	-48	25.1142	-83	25.1142	-47	25.1142	246	25.1142	-7	25.1142	-38	25.1142	153	25.1142	293	25.1142	38	25.1142	-76	25.1142	45
						25.1536	249	25.1536	274	25.1536	67	25.1536	-12	25.1536	-43	25.1536	75	25.1536	65	25.1536	56	25.1536	-25	25.1536	-40	25.1536	-122	25.1536	-60	25.1536	-76	25.1536	74	25.1536	149	25.1536	39	25.1536	-114	25.1536	82	25.1536	186	25.1536	34	25.1536	155	25.1536	167
						25.193	165	25.193	157	25.193	-9	25.193	19	25.193	125	25.193	-39	25.193	141	25.193	245	25.193	-54	25.193	17	25.193	69	25.193	-101	25.193	-123	25.193	-126	25.193	128	25.193	-46	25.193	-26	25.193	234	25.193	220	25.193	1	25.193	118	25.193	67
						25.2324	126	25.2324	141	25.2324	127	25.2324	72	25.2324	-145	25.2324	171	25.2324	195	25.2324	165	25.2324	-58	25.2324	72	25.2324	-71	25.2324	-63	25.2324	-48	25.2324	-12	25.2324	40	25.2324	-62	25.2324	118	25.2324	169	25.2324	144	25.2324	151	25.2324	147	25.2324	34
						25.2718	311	25.2718	55	25.2718	83	25.2718	45	25.2718	-43	25.2718	42	25.2718	78	25.2718	267	25.2718	-71	25.2718	101	25.2718	-114	25.2718	-2	25.2718	-275	25.2718	-76	25.2718	132	25.2718	167	25.2718	226	25.2718	149	25.2718	222	25.2718	77	25.2718	76	25.2718	121
						25.3111	212	25.3111	-24	25.3111	43	25.3111	110	25.3111	-95	25.3111	-7	25.3111	26	25.3111	305	25.3111	119	25.3111	95	25.3111	48	25.3111	56	25.3111	-118	25.3111	75	25.3111	210	25.3111	108	25.3111	137	25.3111	194	25.3111	355	25.3111	60	25.3111	22	25.3111	321
						25.3505	409	25.3505	65	25.3505	-53	25.3505	88	25.3505	-45	25.3505	-13	25.3505	116	25.3505	243	25.3505	-16	25.3505	-165	25.3505	38	25.3505	8	25.3505	-42	25.3505	-49	25.3505	138	25.3505	107	25.3505	31	25.3505	141	25.3505	249	25.3505	154	25.3505	-29	25.3505	246
						25.3899	259	25.3899	153	25.3899	-84	25.3899	61	25.3899	-18	25.3899	58	25.3899	213	25.3899	237	25.3899	-10	25.3899	101	25.3899	-6	25.3899	7	25.3899	-28	25.3899	-15	25.3899	279	25.3899	66	25.3899	163	25.3899	137	25.3899	56	25.3899	30	25.3899	68	25.3899	234
						25.4293	364	25.4293	23	25.4293	-67	25.4293	158	25.4293	49	25.4293	-39	25.4293	224	25.4293	197	25.4293	-71	25.4293	112	25.4293	8	25.4293	121	25.4293	42	25.4293	-58	25.4293	180	25.4293	121	25.4293	53	25.4293	252	25.4293	278	25.4293	186	25.4293	264	25.4293	88
						25.4687	304	25.4687	158	25.4687	225	25.4687	204	25.4687	6	25.4687	223	25.4687	-26	25.4687	217	25.4687	225	25.4687	239	25.4687	-19	25.4687	254	25.4687	-168	25.4687	110	25.4687	113	25.4687	32	25.4687	45	25.4687	310	25.4687	264	25.4687	181	25.4687	156	25.4687	96
						25.5081	299	25.5081	109	25.5081	87	25.5081	127	25.5081	150	25.5081	153	25.5081	136	25.5081	322	25.5081	22	25.5081	224	25.5081	-15	25.5081	160	25.5081	-17	25.5081	-49	25.5081	239	25.5081	76	25.5081	167	25.5081	265	25.5081	309	25.5081	286	25.5081	-4	25.5081	176
						25.5475	224	25.5475	306	25.5475	182	25.5475	27	25.5475	-53	25.5475	65	25.5475	7	25.5475	486	25.5475	-30	25.5475	172	25.5475	-28	25.5475	112	25.5475	-64	25.5475	12	25.5475	115	25.5475	7	25.5475	0	25.5475	328	25.5475	315	25.5475	222	25.5475	135	25.5475	231
						25.5869	233	25.5869	323	25.5869	-17	25.5869	179	25.5869	285	25.5869	-62	25.5869	96	25.5869	232	25.5869	50	25.5869	154	25.5869	-57	25.5869	40	25.5869	32	25.5869	4	25.5869	224	25.5869	325	25.5869	40	25.5869	181	25.5869	298	25.5869	189	25.5869	51	25.5869	148
						25.6263	230	25.6263	257	25.6263	200	25.6263	192	25.6263	241	25.6263	130	25.6263	247	25.6263	283	25.6263	77	25.6263	69	25.6263	-105	25.6263	118	25.6263	-234	25.6263	127	25.6263	149	25.6263	158	25.6263	-8	25.6263	235	25.6263	329	25.6263	159	25.6263	154	25.6263	192
						25.6657	50	25.6657	325	25.6657	84	25.6657	233	25.6657	140	25.6657	93	25.6657	103	25.6657	179	25.6657	-47	25.6657	-16	25.6657	-41	25.6657	-67	25.6657	38	25.6657	132	25.6657	189	25.6657	155	25.6657	87	25.6657	260	25.6657	466	25.6657	81	25.6657	160	25.6657	334
						25.705	246	25.705	35	25.705	144	25.705	238	25.705	224	25.705	69	25.705	104	25.705	211	25.705	63	25.705	-3	25.705	214	25.705	142	25.705	-73	25.705	-132	25.705	299	25.705	85	25.705	96	25.705	383	25.705	370	25.705	240	25.705	88	25.705	209
						25.7444	241	25.7444	359	25.7444	9	25.7444	203	25.7444	358	25.7444	221	25.7444	82	25.7444	249	25.7444	42	25.7444	58	25.7444	64	25.7444	90	25.7444	-48	25.7444	216	25.7444	193	25.7444	250	25.7444	101	25.7444	211	25.7444	157	25.7444	298	25.7444	-111	25.7444	129
						25.7838	279	25.7838	307	25.7838	-27	25.7838	126	25.7838	39	25.7838	135	25.7838	132	25.7838	293	25.7838	249	25.7838	122	25.7838	132	25.7838	298	25.7838	82	25.7838	164	25.7838	311	25.7838	94	25.7838	280	25.7838	254	25.7838	348	25.7838	183	25.7838	63	25.7838	98
						25.8232	395	25.8232	240	25.8232	41	25.8232	141	25.8232	220	25.8232	310	25.8232	107	25.8232	200	25.8232	70	25.8232	171	25.8232	10	25.8232	40	25.8232	-59	25.8232	30	25.8232	239	25.8232	199	25.8232	128	25.8232	286	25.8232	324	25.8232	112	25.8232	206	25.8232	234
						25.8626	291	25.8626	216	25.8626	180	25.8626	329	25.8626	295	25.8626	50	25.8626	316	25.8626	377	25.8626	30	25.8626	238	25.8626	73	25.8626	59	25.8626	70	25.8626	212	25.8626	316	25.8626	244	25.8626	42	25.8626	226	25.8626	397	25.8626	207	25.8626	215	25.8626	360
						25.902	197	25.902	253	25.902	41	25.902	233	25.902	259	25.902	224	25.902	318	25.902	357	25.902	203	25.902	185	25.902	121	25.902	251	25.902	37	25.902	157	25.902	360	25.902	129	25.902	201	25.902	229	25.902	387	25.902	235	25.902	102	25.902	244
						25.9414	399	25.9414	472	25.9414	24	25.9414	240	25.9414	194	25.9414	270	25.9414	213	25.9414	282	25.9414	140	25.9414	105	25.9414	169	25.9414	113	25.9414	47	25.9414	25	25.9414	308	25.9414	37	25.9414	118	25.9414	263	25.9414	341	25.9414	145	25.9414	89	25.9414	277
						25.9808	289	25.9808	250	25.9808	223	25.9808	85	25.9808	214	25.9808	211	25.9808	162	25.9808	284	25.9808	172	25.9808	293	25.9808	224	25.9808	168	25.9808	-95	25.9808	-10	25.9808	301	25.9808	134	25.9808	78	25.9808	239	25.9808	484	25.9808	320	25.9808	202	25.9808	253
						26.0202	550	26.0202	383	26.0202	96	26.0202	372	26.0202	171	26.0202	102	26.0202	274	26.0202	289	26.0202	187	26.0202	18	26.0202	16	26.0202	90	26.0202	-63	26.0202	31	26.0202	253	26.0202	178	26.0202	248	26.0202	287	26.0202	422	26.0202	152	26.0202	220	26.0202	189
						26.0596	370	26.0596	321	26.0596	219	26.0596	240	26.0596	213	26.0596	339	26.0596	195	26.0596	337	26.0596	229	26.0596	173	26.0596	181	26.0596	248	26.0596	56	26.0596	96	26.0596	218	26.0596	107	26.0596	142	26.0596	264	26.0596	325	26.0596	259	26.0596	171	26.0596	339
						26.099	370	26.099	466	26.099	107	26.099	201	26.099	261	26.099	209	26.099	190	26.099	264	26.099	215	26.099	189	26.099	100	26.099	283	26.099	177	26.099	98	26.099	339	26.099	-22	26.099	208	26.099	159	26.099	432	26.099	229	26.099	272	26.099	276
						26.1383	392	26.1383	153	26.1383	15	26.1383	346	26.1383	213	26.1383	204	26.1383	272	26.1383	350	26.1383	179	26.1383	178	26.1383	125	26.1383	240	26.1383	71	26.1383	163	26.1383	393	26.1383	195	26.1383	288	26.1383	289	26.1383	369	26.1383	351	26.1383	175	26.1383	332
						26.1777	174	26.1777	107	26.1777	45	26.1777	198	26.1777	177	26.1777	238	26.1777	260	26.1777	294	26.1777	184	26.1777	288	26.1777	211	26.1777	411	26.1777	112	26.1777	204	26.1777	592	26.1777	215	26.1777	134	26.1777	270	26.1777	350	26.1777	219	26.1777	281	26.1777	258
						26.2171	314	26.2171	196	26.2171	189	26.2171	171	26.2171	210	26.2171	38	26.2171	296	26.2171	596	26.2171	125	26.2171	145	26.2171	138	26.2171	281	26.2171	137	26.2171	248	26.2171	355	26.2171	309	26.2171	283	26.2171	357	26.2171	303	26.2171	347	26.2171	225	26.2171	315
						26.2565	197	26.2565	394	26.2565	143	26.2565	344	26.2565	384	26.2565	186	26.2565	259	26.2565	412	26.2565	215	26.2565	381	26.2565	127	26.2565	172	26.2565	251	26.2565	156	26.2565	492	26.2565	395	26.2565	332	26.2565	370	26.2565	443	26.2565	428	26.2565	225	26.2565	296
						26.2959	152	26.2959	354	26.2959	65	26.2959	231	26.2959	409	26.2959	170	26.2959	268	26.2959	346	26.2959	232	26.2959	94	26.2959	275	26.2959	121	26.2959	110	26.2959	203	26.2959	352	26.2959	227	26.2959	284	26.2959	310	26.2959	559	26.2959	291	26.2959	253	26.2959	226
						26.3353	306	26.3353	322	26.3353	134	26.3353	270	26.3353	208	26.3353	280	26.3353	318	26.3353	372	26.3353	287	26.3353	139	26.3353	133	26.3353	120	26.3353	100	26.3353	185	26.3353	477	26.3353	168	26.3353	180	26.3353	375	26.3353	418	26.3353	297	26.3353	81	26.3353	211
						26.3747	308	26.3747	137	26.3747	222	26.3747	280	26.3747	367	26.3747	297	26.3747	182	26.3747	183	26.3747	100	26.3747	152	26.3747	218	26.3747	201	26.3747	161	26.3747	125	26.3747	391	26.3747	349	26.3747	174	26.3747	167	26.3747	341	26.3747	178	26.3747	52	26.3747	329
						26.4141	215	26.4141	293	26.4141	187	26.4141	404	26.4141	209	26.4141	262	26.4141	343	26.4141	322	26.4141	170	26.4141	309	26.4141	147	26.4141	199	26.4141	12	26.4141	335	26.4141	329	26.4141	79	26.4141	253	26.4141	236	26.4141	349	26.4141	315	26.4141	156	26.4141	341
						26.4535	303	26.4535	435	26.4535	119	26.4535	185	26.4535	313	26.4535	92	26.4535	175	26.4535	359	26.4535	217	26.4535	93	26.4535	127	26.4535	237	26.4535	101	26.4535	108	26.4535	358	26.4535	304	26.4535	168	26.4535	376	26.4535	410	26.4535	519	26.4535	233	26.4535	360
						26.4929	197	26.4929	311	26.4929	93	26.4929	76	26.4929	418	26.4929	175	26.4929	181	26.4929	488	26.4929	241	26.4929	191	26.4929	205	26.4929	170	26.4929	62	26.4929	143	26.4929	533	26.4929	293	26.4929	79	26.4929	423	26.4929	382	26.4929	261	26.4929	157	26.4929	423
						26.5323	155	26.5323	232	26.5323	159	26.5323	400	26.5323	124	26.5323	141	26.5323	158	26.5323	413	26.5323	252	26.5323	234	26.5323	231	26.5323	150	26.5323	-7	26.5323	175	26.5323	444	26.5323	72	26.5323	176	26.5323	182	26.5323	249	26.5323	324	26.5323	167	26.5323	296
						26.5717	156	26.5717	416	26.5717	132	26.5717	136	26.5717	170	26.5717	239	26.5717	214	26.5717	394	26.5717	378	26.5717	290	26.5717	93	26.5717	246	26.5717	-23	26.5717	262	26.5717	496	26.5717	56	26.5717	279	26.5717	284	26.5717	372	26.5717	305	26.5717	260	26.5717	260
						26.611	235	26.611	275	26.611	297	26.611	229	26.611	197	26.611	291	26.611	249	26.611	375	26.611	228	26.611	270	26.611	167	26.611	242	26.611	153	26.611	292	26.611	313	26.611	369	26.611	258	26.611	212	26.611	285	26.611	197	26.611	278	26.611	161
						26.6504	370	26.6504	477	26.6504	281	26.6504	237	26.6504	138	26.6504	328	26.6504	275	26.6504	538	26.6504	274	26.6504	246	26.6504	197	26.6504	244	26.6504	211	26.6504	338	26.6504	285	26.6504	297	26.6504	237	26.6504	192	26.6504	484	26.6504	150	26.6504	379	26.6504	422
						26.6898	387	26.6898	591	26.6898	191	26.6898	392	26.6898	369	26.6898	439	26.6898	441	26.6898	366	26.6898	369	26.6898	283	26.6898	316	26.6898	340	26.6898	220	26.6898	244	26.6898	444	26.6898	194	26.6898	224	26.6898	251	26.6898	447	26.6898	147	26.6898	176	26.6898	297
						26.7292	199	26.7292	476	26.7292	256	26.7292	288	26.7292	344	26.7292	256	26.7292	487	26.7292	520	26.7292	173	26.7292	244	26.7292	189	26.7292	338	26.7292	85	26.7292	164	26.7292	486	26.7292	389	26.7292	265	26.7292	257	26.7292	374	26.7292	300	26.7292	231	26.7292	299
						26.7686	287	26.7686	375	26.7686	241	26.7686	529	26.7686	298	26.7686	280	26.7686	379	26.7686	430	26.7686	221	26.7686	219	26.7686	53	26.7686	224	26.7686	-30	26.7686	101	26.7686	437	26.7686	233	26.7686	116	26.7686	328	26.7686	497	26.7686	253	26.7686	346	26.7686	194
						26.808	281	26.808	381	26.808	142	26.808	367	26.808	224	26.808	94	26.808	324	26.808	352	26.808	228	26.808	172	26.808	144	26.808	380	26.808	-3	26.808	137	26.808	232	26.808	289	26.808	243	26.808	314	26.808	364	26.808	435	26.808	285	26.808	308
						26.8474	314	26.8474	547	26.8474	176	26.8474	339	26.8474	366	26.8474	235	26.8474	76	26.8474	439	26.8474	177	26.8474	321	26.8474	74	26.8474	216	26.8474	98	26.8474	337	26.8474	218	26.8474	268	26.8474	156	26.8474	219	26.8474	329	26.8474	158	26.8474	295	26.8474	534
						26.8868	243	26.8868	387	26.8868	76	26.8868	245	26.8868	214	26.8868	281	26.8868	181	26.8868	431	26.8868	191	26.8868	223	26.8868	74	26.8868	200	26.8868	-69	26.8868	53	26.8868	402	26.8868	164	26.8868	267	26.8868	298	26.8868	270	26.8868	240	26.8868	316	26.8868	272
						26.9262	301	26.9262	427	26.9262	249	26.9262	293	26.9262	187	26.9262	416	26.9262	347	26.9262	250	26.9262	219	26.9262	225	26.9262	206	26.9262	184	26.9262	143	26.9262	136	26.9262	295	26.9262	346	26.9262	160	26.9262	383	26.9262	426	26.9262	268	26.9262	289	26.9262	290
						26.9656	215	26.9656	353	26.9656	92	26.9656	327	26.9656	305	26.9656	64	26.9656	130	26.9656	441	26.9656	231	26.9656	205	26.9656	217	26.9656	233	26.9656	167	26.9656	171	26.9656	491	26.9656	233	26.9656	294	26.9656	124	26.9656	428	26.9656	241	26.9656	153	26.9656	216
						27.005	204	27.005	387	27.005	312	27.005	86	27.005	200	27.005	277	27.005	423	27.005	349	27.005	301	27.005	128	27.005	106	27.005	270	27.005	-192	27.005	143	27.005	478	27.005	251	27.005	240	27.005	218	27.005	371	27.005	229	27.005	284	27.005	437
						27.0443	328	27.0443	440	27.0443	124	27.0443	445	27.0443	301	27.0443	243	27.0443	330	27.0443	296	27.0443	193	27.0443	74	27.0443	201	27.0443	285	27.0443	138	27.0443	209	27.0443	429	27.0443	383	27.0443	118	27.0443	284	27.0443	415	27.0443	322	27.0443	350	27.0443	392
						27.0837	238	27.0837	265	27.0837	187	27.0837	301	27.0837	269	27.0837	406	27.0837	340	27.0837	450	27.0837	249	27.0837	234	27.0837	257	27.0837	381	27.0837	-26	27.0837	234	27.0837	405	27.0837	183	27.0837	224	27.0837	456	27.0837	408	27.0837	323	27.0837	331	27.0837	303
						27.1231	340	27.1231	426	27.1231	240	27.1231	396	27.1231	315	27.1231	283	27.1231	400	27.1231	444	27.1231	257	27.1231	173	27.1231	365	27.1231	115	27.1231	52	27.1231	393	27.1231	338	27.1231	439	27.1231	220	27.1231	402	27.1231	498	27.1231	240	27.1231	362	27.1231	365
						27.1625	350	27.1625	407	27.1625	303	27.1625	396	27.1625	335	27.1625	242	27.1625	376	27.1625	481	27.1625	154	27.1625	349	27.1625	121	27.1625	234	27.1625	129	27.1625	128	27.1625	369	27.1625	350	27.1625	191	27.1625	252	27.1625	420	27.1625	242	27.1625	260	27.1625	249
						27.2019	463	27.2019	422	27.2019	161	27.2019	381	27.2019	377	27.2019	334	27.2019	255	27.2019	428	27.2019	336	27.2019	338	27.2019	286	27.2019	293	27.2019	202	27.2019	154	27.2019	435	27.2019	190	27.2019	273	27.2019	364	27.2019	636	27.2019	271	27.2019	384	27.2019	316
						27.2413	314	27.2413	536	27.2413	189	27.2413	293	27.2413	323	27.2413	254	27.2413	341	27.2413	425	27.2413	258	27.2413	332	27.2413	391	27.2413	142	27.2413	135	27.2413	220	27.2413	433	27.2413	235	27.2413	267	27.2413	369	27.2413	543	27.2413	480	27.2413	385	27.2413	292
						27.2807	282	27.2807	461	27.2807	-56	27.2807	438	27.2807	400	27.2807	408	27.2807	348	27.2807	381	27.2807	139	27.2807	260	27.2807	234	27.2807	199	27.2807	8	27.2807	146	27.2807	311	27.2807	384	27.2807	128	27.2807	286	27.2807	448	27.2807	263	27.2807	254	27.2807	320
						27.3201	130	27.3201	311	27.3201	208	27.3201	243	27.3201	450	27.3201	142	27.3201	283	27.3201	457	27.3201	263	27.3201	336	27.3201	218	27.3201	165	27.3201	93	27.3201	213	27.3201	299	27.3201	329	27.3201	155	27.3201	379	27.3201	408	27.3201	498	27.3201	267	27.3201	440
						27.3595	300	27.3595	526	27.3595	258	27.3595	219	27.3595	360	27.3595	206	27.3595	374	27.3595	472	27.3595	232	27.3595	275	27.3595	326	27.3595	389	27.3595	38	27.3595	259	27.3595	449	27.3595	297	27.3595	339	27.3595	314	27.3595	424	27.3595	232	27.3595	339	27.3595	415
						27.3989	247	27.3989	559	27.3989	156	27.3989	430	27.3989	518	27.3989	399	27.3989	426	27.3989	494	27.3989	269	27.3989	193	27.3989	194	27.3989	202	27.3989	112	27.3989	381	27.3989	411	27.3989	187	27.3989	438	27.3989	276	27.3989	443	27.3989	398	27.3989	372	27.3989	288
						27.4383	291	27.4383	370	27.4383	283	27.4383	339	27.4383	220	27.4383	340	27.4383	452	27.4383	409	27.4383	437	27.4383	225	27.4383	244	27.4383	407	27.4383	114	27.4383	403	27.4383	477	27.4383	264	27.4383	346	27.4383	407	27.4383	467	27.4383	345	27.4383	258	27.4383	413
						27.4776	291	27.4776	379	27.4776	161	27.4776	315	27.4776	325	27.4776	235	27.4776	307	27.4776	425	27.4776	277	27.4776	207	27.4776	110	27.4776	172	27.4776	159	27.4776	246	27.4776	409	27.4776	290	27.4776	187	27.4776	435	27.4776	507	27.4776	331	27.4776	402	27.4776	371
						27.517	333	27.517	597	27.517	324	27.517	309	27.517	342	27.517	403	27.517	455	27.517	499	27.517	226	27.517	287	27.517	262	27.517	330	27.517	240	27.517	229	27.517	392	27.517	182	27.517	238	27.517	398	27.517	629	27.517	353	27.517	278	27.517	334
						27.5564	282	27.5564	579	27.5564	353	27.5564	307	27.5564	378	27.5564	371	27.5564	308	27.5564	640	27.5564	222	27.5564	294	27.5564	253	27.5564	166	27.5564	175	27.5564	432	27.5564	521	27.5564	462	27.5564	342	27.5564	320	27.5564	457	27.5564	388	27.5564	317	27.5564	351
						27.5958	298	27.5958	617	27.5958	335	27.5958	320	27.5958	367	27.5958	326	27.5958	447	27.5958	387	27.5958	333	27.5958	212	27.5958	270	27.5958	286	27.5958	256	27.5958	333	27.5958	548	27.5958	366	27.5958	380	27.5958	269	27.5958	564	27.5958	426	27.5958	285	27.5958	264
						27.6352	374	27.6352	563	27.6352	445	27.6352	316	27.6352	405	27.6352	111	27.6352	371	27.6352	475	27.6352	266	27.6352	160	27.6352	296	27.6352	296	27.6352	221	27.6352	66	27.6352	402	27.6352	327	27.6352	357	27.6352	374	27.6352	498	27.6352	417	27.6352	316	27.6352	420
						27.6746	154	27.6746	577	27.6746	447	27.6746	296	27.6746	526	27.6746	490	27.6746	354	27.6746	449	27.6746	310	27.6746	377	27.6746	270	27.6746	187	27.6746	67	27.6746	327	27.6746	509	27.6746	450	27.6746	334	27.6746	387	27.6746	653	27.6746	334	27.6746	327	27.6746	441
						27.714	384	27.714	868	27.714	617	27.714	555	27.714	291	27.714	266	27.714	368	27.714	514	27.714	237	27.714	334	27.714	339	27.714	248	27.714	203	27.714	254	27.714	410	27.714	343	27.714	231	27.714	408	27.714	487	27.714	424	27.714	443	27.714	423
						27.7534	461	27.7534	1064	27.7534	611	27.7534	270	27.7534	323	27.7534	367	27.7534	387	27.7534	532	27.7534	356	27.7534	539	27.7534	343	27.7534	282	27.7534	289	27.7534	326	27.7534	374	27.7534	395	27.7534	354	27.7534	524	27.7534	642	27.7534	350	27.7534	372	27.7534	274
						27.7928	550	27.7928	809	27.7928	498	27.7928	353	27.7928	329	27.7928	300	27.7928	432	27.7928	568	27.7928	472	27.7928	249	27.7928	283	27.7928	237	27.7928	170	27.7928	301	27.7928	507	27.7928	336	27.7928	527	27.7928	387	27.7928	521	27.7928	626	27.7928	353	27.7928	401
						27.8322	650	27.8322	781	27.8322	384	27.8322	397	27.8322	574	27.8322	421	27.8322	399	27.8322	486	27.8322	306	27.8322	374	27.8322	372	27.8322	463	27.8322	331	27.8322	430	27.8322	494	27.8322	451	27.8322	288	27.8322	305	27.8322	455	27.8322	546	27.8322	369	27.8322	403
						27.8715	557	27.8715	659	27.8715	435	27.8715	384	27.8715	612	27.8715	514	27.8715	368	27.8715	530	27.8715	423	27.8715	350	27.8715	435	27.8715	591	27.8715	253	27.8715	410	27.8715	574	27.8715	274	27.8715	436	27.8715	470	27.8715	681	27.8715	441	27.8715	308	27.8715	411
						27.9109	641	27.9109	624	27.9109	449	27.9109	401	27.9109	552	27.9109	286	27.9109	388	27.9109	577	27.9109	383	27.9109	307	27.9109	295	27.9109	456	27.9109	299	27.9109	280	27.9109	382	27.9109	269	27.9109	297	27.9109	335	27.9109	465	27.9109	298	27.9109	407	27.9109	667
						27.9503	448	27.9503	637	27.9503	321	27.9503	383	27.9503	434	27.9503	326	27.9503	585	27.9503	587	27.9503	335	27.9503	367	27.9503	351	27.9503	321	27.9503	216	27.9503	322	27.9503	397	27.9503	405	27.9503	324	27.9503	526	27.9503	561	27.9503	281	27.9503	389	27.9503	266
						27.9897	464	27.9897	554	27.9897	317	27.9897	475	27.9897	655	27.9897	420	27.9897	409	27.9897	490	27.9897	363	27.9897	445	27.9897	313	27.9897	323	27.9897	309	27.9897	341	27.9897	576	27.9897	412	27.9897	384	27.9897	457	27.9897	621	27.9897	219	27.9897	324	27.9897	377
						28.0291	386	28.0291	580	28.0291	256	28.0291	487	28.0291	665	28.0291	573	28.0291	512	28.0291	746	28.0291	439	28.0291	521	28.0291	391	28.0291	583	28.0291	294	28.0291	459	28.0291	635	28.0291	393	28.0291	484	28.0291	421	28.0291	575	28.0291	410	28.0291	385	28.0291	513
						28.0685	495	28.0685	482	28.0685	433	28.0685	288	28.0685	504	28.0685	397	28.0685	588	28.0685	611	28.0685	407	28.0685	534	28.0685	323	28.0685	521	28.0685	64	28.0685	352	28.0685	408	28.0685	235	28.0685	482	28.0685	413	28.0685	715	28.0685	462	28.0685	278	28.0685	541
						28.1079	468	28.1079	506	28.1079	426	28.1079	377	28.1079	563	28.1079	407	28.1079	426	28.1079	653	28.1079	554	28.1079	455	28.1079	454	28.1079	605	28.1079	281	28.1079	225	28.1079	461	28.1079	447	28.1079	322	28.1079	527	28.1079	411	28.1079	506	28.1079	446	28.1079	389
						28.1473	505	28.1473	666	28.1473	350	28.1473	376	28.1473	685	28.1473	407	28.1473	615	28.1473	621	28.1473	386	28.1473	531	28.1473	319	28.1473	384	28.1473	100	28.1473	351	28.1473	506	28.1473	423	28.1473	257	28.1473	507	28.1473	557	28.1473	352	28.1473	484	28.1473	518
						28.1867	314	28.1867	602	28.1867	406	28.1867	363	28.1867	556	28.1867	546	28.1867	451	28.1867	651	28.1867	508	28.1867	357	28.1867	366	28.1867	259	28.1867	215	28.1867	354	28.1867	687	28.1867	462	28.1867	305	28.1867	503	28.1867	579	28.1867	463	28.1867	359	28.1867	601
						28.2261	420	28.2261	582	28.2261	294	28.2261	452	28.2261	741	28.2261	415	28.2261	442	28.2261	548	28.2261	629	28.2261	530	28.2261	313	28.2261	329	28.2261	366	28.2261	402	28.2261	467	28.2261	436	28.2261	441	28.2261	448	28.2261	623	28.2261	454	28.2261	429	28.2261	292
						28.2655	458	28.2655	622	28.2655	208	28.2655	533	28.2655	519	28.2655	546	28.2655	507	28.2655	661	28.2655	439	28.2655	522	28.2655	334	28.2655	439	28.2655	377	28.2655	425	28.2655	494	28.2655	485	28.2655	200	28.2655	490	28.2655	454	28.2655	364	28.2655	411	28.2655	479
						28.3048	272	28.3048	702	28.3048	388	28.3048	380	28.3048	544	28.3048	506	28.3048	450	28.3048	591	28.3048	481	28.3048	621	28.3048	395	28.3048	409	28.3048	165	28.3048	569	28.3048	451	28.3048	432	28.3048	353	28.3048	384	28.3048	610	28.3048	629	28.3048	459	28.3048	472
						28.3442	412	28.3442	709	28.3442	381	28.3442	569	28.3442	512	28.3442	510	28.3442	405	28.3442	546	28.3442	428	28.3442	412	28.3442	453	28.3442	196	28.3442	301	28.3442	413	28.3442	428	28.3442	483	28.3442	455	28.3442	362	28.3442	646	28.3442	438	28.3442	432	28.3442	464
						28.3836	434	28.3836	745	28.3836	239	28.3836	405	28.3836	516	28.3836	255	28.3836	468	28.3836	626	28.3836	529	28.3836	484	28.3836	554	28.3836	479	28.3836	338	28.3836	309	28.3836	784	28.3836	407	28.3836	213	28.3836	577	28.3836	635	28.3836	557	28.3836	438	28.3836	467
						28.423	425	28.423	519	28.423	274	28.423	425	28.423	587	28.423	516	28.423	466	28.423	765	28.423	526	28.423	515	28.423	440	28.423	474	28.423	357	28.423	493	28.423	702	28.423	363	28.423	461	28.423	473	28.423	658	28.423	508	28.423	537	28.423	462
						28.4624	341	28.4624	587	28.4624	285	28.4624	218	28.4624	686	28.4624	405	28.4624	486	28.4624	519	28.4624	544	28.4624	517	28.4624	370	28.4624	501	28.4624	439	28.4624	236	28.4624	482	28.4624	604	28.4624	475	28.4624	506	28.4624	595	28.4624	481	28.4624	357	28.4624	456
						28.5018	358	28.5018	481	28.5018	208	28.5018	295	28.5018	556	28.5018	482	28.5018	623	28.5018	659	28.5018	539	28.5018	390	28.5018	454	28.5018	405	28.5018	457	28.5018	492	28.5018	695	28.5018	418	28.5018	202	28.5018	656	28.5018	574	28.5018	593	28.5018	444	28.5018	592
						28.5412	397	28.5412	561	28.5412	343	28.5412	487	28.5412	473	28.5412	409	28.5412	377	28.5412	685	28.5412	517	28.5412	379	28.5412	450	28.5412	453	28.5412	391	28.5412	556	28.5412	583	28.5412	518	28.5412	519	28.5412	595	28.5412	561	28.5412	540	28.5412	464	28.5412	537
						28.5806	309	28.5806	560	28.5806	329	28.5806	409	28.5806	491	28.5806	552	28.5806	363	28.5806	617	28.5806	477	28.5806	647	28.5806	453	28.5806	479	28.5806	285	28.5806	335	28.5806	498	28.5806	437	28.5806	476	28.5806	512	28.5806	719	28.5806	486	28.5806	493	28.5806	407
						28.62	288	28.62	735	28.62	320	28.62	418	28.62	710	28.62	693	28.62	516	28.62	614	28.62	535	28.62	551	28.62	407	28.62	513	28.62	253	28.62	396	28.62	669	28.62	476	28.62	621	28.62	613	28.62	619	28.62	435	28.62	342	28.62	407
						28.6594	337	28.6594	851	28.6594	390	28.6594	252	28.6594	577	28.6594	508	28.6594	508	28.6594	629	28.6594	365	28.6594	449	28.6594	465	28.6594	583	28.6594	288	28.6594	462	28.6594	564	28.6594	367	28.6594	505	28.6594	496	28.6594	697	28.6594	477	28.6594	614	28.6594	380
						28.6988	532	28.6988	499	28.6988	88	28.6988	463	28.6988	607	28.6988	533	28.6988	635	28.6988	695	28.6988	544	28.6988	483	28.6988	428	28.6988	521	28.6988	427	28.6988	725	28.6988	665	28.6988	484	28.6988	318	28.6988	625	28.6988	705	28.6988	403	28.6988	457	28.6988	558
						28.7382	439	28.7382	676	28.7382	165	28.7382	453	28.7382	551	28.7382	474	28.7382	519	28.7382	515	28.7382	645	28.7382	584	28.7382	440	28.7382	613	28.7382	138	28.7382	266	28.7382	597	28.7382	453	28.7382	440	28.7382	527	28.7382	638	28.7382	500	28.7382	543	28.7382	493
						28.7775	400	28.7775	625	28.7775	423	28.7775	545	28.7775	479	28.7775	463	28.7775	625	28.7775	651	28.7775	449	28.7775	552	28.7775	473	28.7775	518	28.7775	383	28.7775	287	28.7775	626	28.7775	580	28.7775	412	28.7775	542	28.7775	774	28.7775	397	28.7775	424	28.7775	504
						28.8169	391	28.8169	676	28.8169	469	28.8169	500	28.8169	699	28.8169	609	28.8169	484	28.8169	763	28.8169	514	28.8169	310	28.8169	256	28.8169	526	28.8169	315	28.8169	360	28.8169	687	28.8169	583	28.8169	388	28.8169	664	28.8169	596	28.8169	563	28.8169	612	28.8169	586
						28.8563	550	28.8563	560	28.8563	434	28.8563	341	28.8563	664	28.8563	426	28.8563	573	28.8563	685	28.8563	488	28.8563	622	28.8563	370	28.8563	615	28.8563	243	28.8563	558	28.8563	629	28.8563	562	28.8563	421	28.8563	597	28.8563	675	28.8563	469	28.8563	534	28.8563	442
						28.8957	401	28.8957	690	28.8957	459	28.8957	380	28.8957	541	28.8957	553	28.8957	713	28.8957	680	28.8957	586	28.8957	628	28.8957	533	28.8957	465	28.8957	485	28.8957	631	28.8957	511	28.8957	460	28.8957	586	28.8957	689	28.8957	762	28.8957	536	28.8957	546	28.8957	501
						28.9351	268	28.9351	596	28.9351	418	28.9351	432	28.9351	715	28.9351	499	28.9351	660	28.9351	590	28.9351	547	28.9351	539	28.9351	438	28.9351	671	28.9351	461	28.9351	519	28.9351	561	28.9351	703	28.9351	529	28.9351	724	28.9351	801	28.9351	612	28.9351	572	28.9351	626
						28.9745	381	28.9745	829	28.9745	407	28.9745	572	28.9745	627	28.9745	611	28.9745	656	28.9745	677	28.9745	804	28.9745	569	28.9745	505	28.9745	588	28.9745	466	28.9745	629	28.9745	767	28.9745	551	28.9745	598	28.9745	604	28.9745	814	28.9745	505	28.9745	588	28.9745	668
						29.0139	338	29.0139	938	29.0139	566	29.0139	564	29.0139	619	29.0139	479	29.0139	618	29.0139	825	29.0139	567	29.0139	550	29.0139	657	29.0139	553	29.0139	454	29.0139	519	29.0139	741	29.0139	553	29.0139	400	29.0139	601	29.0139	816	29.0139	580	29.0139	592	29.0139	778
						29.0533	480	29.0533	851	29.0533	227	29.0533	783	29.0533	726	29.0533	585	29.0533	596	29.0533	881	29.0533	479	29.0533	537	29.0533	601	29.0533	505	29.0533	372	29.0533	566	29.0533	671	29.0533	482	29.0533	474	29.0533	650	29.0533	755	29.0533	590	29.0533	437	29.0533	585
						29.0927	335	29.0927	765	29.0927	497	29.0927	669	29.0927	802	29.0927	654	29.0927	478	29.0927	667	29.0927	555	29.0927	617	29.0927	353	29.0927	544	29.0927	437	29.0927	546	29.0927	672	29.0927	534	29.0927	559	29.0927	665	29.0927	804	29.0927	433	29.0927	576	29.0927	662
						29.1321	506	29.1321	710	29.1321	439	29.1321	455	29.1321	741	29.1321	605	29.1321	764	29.1321	750	29.1321	431	29.1321	618	29.1321	456	29.1321	579	29.1321	426	29.1321	454	29.1321	523	29.1321	675	29.1321	508	29.1321	599	29.1321	711	29.1321	531	29.1321	429	29.1321	638
						29.1715	424	29.1715	664	29.1715	390	29.1715	579	29.1715	834	29.1715	607	29.1715	582	29.1715	588	29.1715	453	29.1715	578	29.1715	523	29.1715	458	29.1715	503	29.1715	523	29.1715	444	29.1715	664	29.1715	318	29.1715	473	29.1715	794	29.1715	659	29.1715	641	29.1715	562
						29.2108	521	29.2108	718	29.2108	448	29.2108	489	29.2108	605	29.2108	398	29.2108	591	29.2108	721	29.2108	540	29.2108	504	29.2108	545	29.2108	551	29.2108	345	29.2108	592	29.2108	755	29.2108	700	29.2108	424	29.2108	688	29.2108	627	29.2108	541	29.2108	525	29.2108	647
						29.2502	495	29.2502	848	29.2502	403	29.2502	479	29.2502	633	29.2502	571	29.2502	762	29.2502	763	29.2502	759	29.2502	564	29.2502	470	29.2502	607	29.2502	155	29.2502	563	29.2502	718	29.2502	618	29.2502	400	29.2502	467	29.2502	610	29.2502	646	29.2502	676	29.2502	384
						29.2896	629	29.2896	765	29.2896	444	29.2896	440	29.2896	665	29.2896	634	29.2896	712	29.2896	818	29.2896	607	29.2896	548	29.2896	470	29.2896	517	29.2896	346	29.2896	555	29.2896	510	29.2896	400	29.2896	375	29.2896	621	29.2896	801	29.2896	512	29.2896	445	29.2896	479
						29.329	567	29.329	759	29.329	404	29.329	519	29.329	761	29.329	563	29.329	711	29.329	722	29.329	454	29.329	483	29.329	541	29.329	503	29.329	432	29.329	511	29.329	641	29.329	630	29.329	467	29.329	532	29.329	621	29.329	451	29.329	572	29.329	589
						29.3684	435	29.3684	767	29.3684	445	29.3684	402	29.3684	523	29.3684	370	29.3684	685	29.3684	724	29.3684	454	29.3684	560	29.3684	598	29.3684	638	29.3684	423	29.3684	654	29.3684	729	29.3684	581	29.3684	565	29.3684	476	29.3684	682	29.3684	626	29.3684	601	29.3684	500
						29.4078	368	29.4078	763	29.4078	294	29.4078	483	29.4078	670	29.4078	566	29.4078	674	29.4078	524	29.4078	549	29.4078	470	29.4078	444	29.4078	637	29.4078	386	29.4078	503	29.4078	715	29.4078	477	29.4078	664	29.4078	578	29.4078	589	29.4078	555	29.4078	558	29.4078	630
						29.4472	341	29.4472	735	29.4472	553	29.4472	329	29.4472	696	29.4472	547	29.4472	773	29.4472	761	29.4472	574	29.4472	474	29.4472	544	29.4472	533	29.4472	444	29.4472	562	29.4472	542	29.4472	465	29.4472	449	29.4472	702	29.4472	772	29.4472	468	29.4472	542	29.4472	473
						29.4866	377	29.4866	781	29.4866	328	29.4866	485	29.4866	623	29.4866	690	29.4866	619	29.4866	842	29.4866	671	29.4866	472	29.4866	528	29.4866	378	29.4866	482	29.4866	608	29.4866	794	29.4866	549	29.4866	427	29.4866	682	29.4866	707	29.4866	612	29.4866	565	29.4866	595
						29.526	398	29.526	727	29.526	462	29.526	433	29.526	866	29.526	642	29.526	620	29.526	690	29.526	467	29.526	539	29.526	483	29.526	529	29.526	426	29.526	643	29.526	593	29.526	638	29.526	491	29.526	564	29.526	694	29.526	447	29.526	558	29.526	711
						29.5654	413	29.5654	700	29.5654	372	29.5654	544	29.5654	650	29.5654	618	29.5654	625	29.5654	830	29.5654	717	29.5654	593	29.5654	636	29.5654	451	29.5654	570	29.5654	599	29.5654	749	29.5654	649	29.5654	424	29.5654	835	29.5654	738	29.5654	636	29.5654	532	29.5654	568
						29.6047	450	29.6047	682	29.6047	569	29.6047	388	29.6047	618	29.6047	559	29.6047	517	29.6047	696	29.6047	364	29.6047	603	29.6047	485	29.6047	524	29.6047	548	29.6047	523	29.6047	622	29.6047	556	29.6047	559	29.6047	647	29.6047	701	29.6047	632	29.6047	306	29.6047	457
						29.6441	424	29.6441	820	29.6441	289	29.6441	361	29.6441	680	29.6441	657	29.6441	679	29.6441	944	29.6441	572	29.6441	520	29.6441	522	29.6441	534	29.6441	435	29.6441	646	29.6441	644	29.6441	607	29.6441	441	29.6441	608	29.6441	702	29.6441	719	29.6441	460	29.6441	563
						29.6835	436	29.6835	774	29.6835	502	29.6835	391	29.6835	398	29.6835	436	29.6835	650	29.6835	615	29.6835	636	29.6835	578	29.6835	520	29.6835	554	29.6835	331	29.6835	377	29.6835	874	29.6835	524	29.6835	537	29.6835	616	29.6835	868	29.6835	489	29.6835	408	29.6835	506
						29.7229	493	29.7229	741	29.7229	405	29.7229	357	29.7229	589	29.7229	578	29.7229	630	29.7229	844	29.7229	555	29.7229	586	29.7229	464	29.7229	557	29.7229	450	29.7229	698	29.7229	712	29.7229	545	29.7229	548	29.7229	602	29.7229	664	29.7229	558	29.7229	593	29.7229	586
						29.7623	350	29.7623	861	29.7623	394	29.7623	492	29.7623	522	29.7623	715	29.7623	712	29.7623	852	29.7623	565	29.7623	695	29.7623	647	29.7623	449	29.7623	548	29.7623	581	29.7623	732	29.7623	461	29.7623	564	29.7623	765	29.7623	668	29.7623	662	29.7623	648	29.7623	695
						29.8017	394	29.8017	769	29.8017	345	29.8017	417	29.8017	657	29.8017	510	29.8017	752	29.8017	734	29.8017	499	29.8017	497	29.8017	662	29.8017	520	29.8017	507	29.8017	446	29.8017	787	29.8017	620	29.8017	407	29.8017	631	29.8017	934	29.8017	466	29.8017	626	29.8017	595
						29.8411	581	29.8411	840	29.8411	222	29.8411	310	29.8411	773	29.8411	706	29.8411	835	29.8411	606	29.8411	579	29.8411	674	29.8411	541	29.8411	689	29.8411	419	29.8411	544	29.8411	793	29.8411	810	29.8411	538	29.8411	537	29.8411	765	29.8411	618	29.8411	544	29.8411	766
						29.8805	479	29.8805	810	29.8805	476	29.8805	500	29.8805	686	29.8805	815	29.8805	455	29.8805	915	29.8805	680	29.8805	603	29.8805	526	29.8805	564	29.8805	579	29.8805	750	29.8805	897	29.8805	780	29.8805	561	29.8805	704	29.8805	709	29.8805	588	29.8805	598	29.8805	737
						29.9199	345	29.9199	767	29.9199	564	29.9199	473	29.9199	846	29.9199	583	29.9199	765	29.9199	990	29.9199	523	29.9199	743	29.9199	648	29.9199	566	29.9199	542	29.9199	766	29.9199	905	29.9199	859	29.9199	520	29.9199	670	29.9199	901	29.9199	660	29.9199	657	29.9199	571
						29.9593	367	29.9593	644	29.9593	398	29.9593	571	29.9593	668	29.9593	576	29.9593	738	29.9593	686	29.9593	628	29.9593	769	29.9593	741	29.9593	752	29.9593	490	29.9593	604	29.9593	894	29.9593	624	29.9593	567	29.9593	693	29.9593	846	29.9593	754	29.9593	683	29.9593	664
						29.9987	362	29.9987	713	29.9987	547	29.9987	628	29.9987	593	29.9987	790	29.9987	744	29.9987	888	29.9987	958	29.9987	655	29.9987	438	29.9987	629	29.9987	693	29.9987	676	29.9987	810	29.9987	658	29.9987	500	29.9987	750	29.9987	794	29.9987	655	29.9987	720	29.9987	636
						30.038	349	30.038	961	30.038	493	30.038	633	30.038	850	30.038	753	30.038	641	30.038	900	30.038	727	30.038	603	30.038	745	30.038	764	30.038	530	30.038	677	30.038	665	30.038	653	30.038	724	30.038	723	30.038	812	30.038	635	30.038	657	30.038	694
						30.0774	390	30.0774	784	30.0774	514	30.0774	395	30.0774	558	30.0774	761	30.0774	757	30.0774	884	30.0774	687	30.0774	670	30.0774	649	30.0774	578	30.0774	545	30.0774	764	30.0774	886	30.0774	717	30.0774	620	30.0774	759	30.0774	828	30.0774	603	30.0774	657	30.0774	571
						30.1168	264	30.1168	742	30.1168	425	30.1168	549	30.1168	606	30.1168	665	30.1168	847	30.1168	922	30.1168	534	30.1168	744	30.1168	580	30.1168	614	30.1168	468	30.1168	639	30.1168	728	30.1168	544	30.1168	613	30.1168	728	30.1168	694	30.1168	606	30.1168	604	30.1168	838
						30.1562	377	30.1562	709	30.1562	363	30.1562	555	30.1562	714	30.1562	558	30.1562	592	30.1562	862	30.1562	591	30.1562	581	30.1562	507	30.1562	728	30.1562	694	30.1562	541	30.1562	772	30.1562	738	30.1562	623	30.1562	551	30.1562	863	30.1562	455	30.1562	764	30.1562	646
						30.1956	409	30.1956	753	30.1956	422	30.1956	520	30.1956	728	30.1956	594	30.1956	667	30.1956	829	30.1956	594	30.1956	628	30.1956	667	30.1956	547	30.1956	602	30.1956	484	30.1956	818	30.1956	548	30.1956	387	30.1956	798	30.1956	852	30.1956	623	30.1956	584	30.1956	696
						30.235	366	30.235	841	30.235	331	30.235	643	30.235	669	30.235	767	30.235	530	30.235	719	30.235	678	30.235	684	30.235	539	30.235	575	30.235	415	30.235	711	30.235	731	30.235	739	30.235	588	30.235	661	30.235	795	30.235	543	30.235	545	30.235	650
						30.2744	551	30.2744	826	30.2744	316	30.2744	441	30.2744	583	30.2744	715	30.2744	747	30.2744	727	30.2744	549	30.2744	616	30.2744	683	30.2744	684	30.2744	512	30.2744	484	30.2744	876	30.2744	804	30.2744	546	30.2744	627	30.2744	745	30.2744	541	30.2744	564	30.2744	572
						30.3138	346	30.3138	758	30.3138	482	30.3138	377	30.3138	861	30.3138	755	30.3138	656	30.3138	938	30.3138	783	30.3138	586	30.3138	583	30.3138	687	30.3138	521	30.3138	527	30.3138	792	30.3138	718	30.3138	624	30.3138	861	30.3138	839	30.3138	629	30.3138	692	30.3138	661
						30.3532	297	30.3532	927	30.3532	373	30.3532	407	30.3532	715	30.3532	633	30.3532	524	30.3532	890	30.3532	714	30.3532	659	30.3532	597	30.3532	696	30.3532	602	30.3532	552	30.3532	666	30.3532	728	30.3532	750	30.3532	687	30.3532	755	30.3532	792	30.3532	619	30.3532	693
						30.3926	305	30.3926	620	30.3926	452	30.3926	458	30.3926	653	30.3926	667	30.3926	700	30.3926	813	30.3926	644	30.3926	672	30.3926	827	30.3926	536	30.3926	434	30.3926	475	30.3926	815	30.3926	733	30.3926	550	30.3926	628	30.3926	796	30.3926	608	30.3926	816	30.3926	703
						30.432	374	30.432	927	30.432	459	30.432	428	30.432	774	30.432	809	30.432	659	30.432	778	30.432	591	30.432	606	30.432	810	30.432	851	30.432	649	30.432	539	30.432	926	30.432	746	30.432	638	30.432	732	30.432	734	30.432	627	30.432	647	30.432	756
						30.4713	368	30.4713	967	30.4713	483	30.4713	390	30.4713	871	30.4713	711	30.4713	825	30.4713	918	30.4713	639	30.4713	633	30.4713	741	30.4713	710	30.4713	675	30.4713	673	30.4713	894	30.4713	678	30.4713	551	30.4713	810	30.4713	922	30.4713	546	30.4713	676	30.4713	740
						30.5107	335	30.5107	857	30.5107	541	30.5107	387	30.5107	690	30.5107	619	30.5107	913	30.5107	677	30.5107	693	30.5107	619	30.5107	581	30.5107	785	30.5107	728	30.5107	607	30.5107	789	30.5107	889	30.5107	583	30.5107	764	30.5107	911	30.5107	595	30.5107	770	30.5107	724
						30.5501	400	30.5501	938	30.5501	528	30.5501	456	30.5501	750	30.5501	710	30.5501	827	30.5501	938	30.5501	682	30.5501	737	30.5501	482	30.5501	740	30.5501	425	30.5501	559	30.5501	896	30.5501	812	30.5501	705	30.5501	806	30.5501	968	30.5501	947	30.5501	737	30.5501	653
						30.5895	204	30.5895	856	30.5895	447	30.5895	425	30.5895	606	30.5895	757	30.5895	696	30.5895	797	30.5895	750	30.5895	814	30.5895	597	30.5895	625	30.5895	693	30.5895	786	30.5895	1024	30.5895	803	30.5895	617	30.5895	708	30.5895	850	30.5895	871	30.5895	782	30.5895	741
						30.6289	372	30.6289	838	30.6289	455	30.6289	535	30.6289	723	30.6289	649	30.6289	596	30.6289	846	30.6289	730	30.6289	718	30.6289	682	30.6289	722	30.6289	575	30.6289	692	30.6289	985	30.6289	788	30.6289	604	30.6289	756	30.6289	757	30.6289	747	30.6289	741	30.6289	724
						30.6683	226	30.6683	909	30.6683	487	30.6683	611	30.6683	641	30.6683	623	30.6683	732	30.6683	765	30.6683	777	30.6683	582	30.6683	600	30.6683	812	30.6683	675	30.6683	939	30.6683	1023	30.6683	696	30.6683	641	30.6683	769	30.6683	862	30.6683	759	30.6683	720	30.6683	810
						30.7077	243	30.7077	926	30.7077	570	30.7077	399	30.7077	555	30.7077	736	30.7077	691	30.7077	714	30.7077	776	30.7077	763	30.7077	753	30.7077	962	30.7077	704	30.7077	540	30.7077	980	30.7077	846	30.7077	676	30.7077	804	30.7077	787	30.7077	615	30.7077	785	30.7077	788
						30.7471	522	30.7471	774	30.7471	638	30.7471	428	30.7471	664	30.7471	540	30.7471	843	30.7471	977	30.7471	801	30.7471	809	30.7471	704	30.7471	881	30.7471	644	30.7471	717	30.7471	997	30.7471	973	30.7471	728	30.7471	776	30.7471	891	30.7471	730	30.7471	797	30.7471	790
						30.7865	415	30.7865	911	30.7865	454	30.7865	606	30.7865	735	30.7865	585	30.7865	780	30.7865	735	30.7865	673	30.7865	870	30.7865	872	30.7865	1004	30.7865	645	30.7865	735	30.7865	766	30.7865	849	30.7865	631	30.7865	785	30.7865	1006	30.7865	829	30.7865	802	30.7865	726
						30.8259	140	30.8259	857	30.8259	539	30.8259	545	30.8259	646	30.8259	702	30.8259	863	30.8259	766	30.8259	818	30.8259	827	30.8259	847	30.8259	1084	30.8259	655	30.8259	563	30.8259	906	30.8259	795	30.8259	670	30.8259	733	30.8259	889	30.8259	778	30.8259	724	30.8259	920
						30.8652	415	30.8652	1009	30.8652	541	30.8652	509	30.8652	697	30.8652	775	30.8652	764	30.8652	979	30.8652	623	30.8652	814	30.8652	952	30.8652	974	30.8652	729	30.8652	933	30.8652	1089	30.8652	897	30.8652	767	30.8652	703	30.8652	1035	30.8652	820	30.8652	738	30.8652	730
						30.9046	399	30.9046	969	30.9046	355	30.9046	388	30.9046	637	30.9046	688	30.9046	779	30.9046	872	30.9046	853	30.9046	747	30.9046	706	30.9046	905	30.9046	623	30.9046	845	30.9046	941	30.9046	869	30.9046	969	30.9046	968	30.9046	979	30.9046	928	30.9046	774	30.9046	709
						30.944	434	30.944	928	30.944	520	30.944	472	30.944	800	30.944	944	30.944	747	30.944	851	30.944	960	30.944	1010	30.944	836	30.944	978	30.944	798	30.944	890	30.944	1081	30.944	944	30.944	920	30.944	873	30.944	1141	30.944	796	30.944	947	30.944	959
						30.9834	503	30.9834	895	30.9834	642	30.9834	463	30.9834	722	30.9834	795	30.9834	996	30.9834	1013	30.9834	937	30.9834	970	30.9834	930	30.9834	1120	30.9834	726	30.9834	1031	30.9834	1211	30.9834	895	30.9834	928	30.9834	1087	30.9834	1027	30.9834	895	30.9834	1102	30.9834	860
						31.0228	587	31.0228	1202	31.0228	702	31.0228	679	31.0228	623	31.0228	961	31.0228	993	31.0228	1003	31.0228	1120	31.0228	849	31.0228	929	31.0228	1094	31.0228	885	31.0228	932	31.0228	1451	31.0228	1038	31.0228	905	31.0228	1057	31.0228	1080	31.0228	1047	31.0228	776	31.0228	945
						31.0622	362	31.0622	1386	31.0622	658	31.0622	569	31.0622	999	31.0622	1088	31.0622	1121	31.0622	1354	31.0622	1055	31.0622	1195	31.0622	1070	31.0622	1158	31.0622	951	31.0622	920	31.0622	1304	31.0622	1214	31.0622	1085	31.0622	1111	31.0622	1233	31.0622	972	31.0622	1070	31.0622	965
						31.1016	361	31.1016	1272	31.1016	963	31.1016	786	31.1016	1037	31.1016	1136	31.1016	1103	31.1016	1429	31.1016	1067	31.1016	1040	31.1016	776	31.1016	1101	31.1016	837	31.1016	926	31.1016	1214	31.1016	1321	31.1016	1002	31.1016	1201	31.1016	1421	31.1016	1088	31.1016	1128	31.1016	1126
						31.141	305	31.141	1388	31.141	842	31.141	801	31.141	1094	31.141	1112	31.141	1028	31.141	1301	31.141	856	31.141	903	31.141	1056	31.141	916	31.141	990	31.141	1135	31.141	1316	31.141	1508	31.141	1237	31.141	1459	31.141	1423	31.141	1205	31.141	1243	31.141	1009
						31.1804	210	31.1804	1189	31.1804	754	31.1804	732	31.1804	1019	31.1804	983	31.1804	1012	31.1804	1365	31.1804	959	31.1804	1144	31.1804	882	31.1804	1211	31.1804	888	31.1804	1231	31.1804	1436	31.1804	1665	31.1804	1443	31.1804	1433	31.1804	1462	31.1804	1247	31.1804	1354	31.1804	1321
						31.2198	510	31.2198	1318	31.2198	739	31.2198	742	31.2198	930	31.2198	1127	31.2198	910	31.2198	1198	31.2198	1167	31.2198	1055	31.2198	968	31.2198	1148	31.2198	1048	31.2198	1316	31.2198	1552	31.2198	1887	31.2198	1459	31.2198	1594	31.2198	1460	31.2198	1613	31.2198	1400	31.2198	1431
						31.2592	607	31.2592	1351	31.2592	766	31.2592	787	31.2592	1046	31.2592	1130	31.2592	1142	31.2592	1294	31.2592	1121	31.2592	985	31.2592	1228	31.2592	1138	31.2592	1114	31.2592	1270	31.2592	1727	31.2592	1948	31.2592	1552	31.2592	1787	31.2592	1778	31.2592	1587	31.2592	1562	31.2592	1574
						31.2985	599	31.2985	1347	31.2985	650	31.2985	897	31.2985	1086	31.2985	1109	31.2985	1354	31.2985	1366	31.2985	1002	31.2985	1221	31.2985	1090	31.2985	1289	31.2985	1210	31.2985	1334	31.2985	1755	31.2985	1880	31.2985	1709	31.2985	1594	31.2985	1792	31.2985	1495	31.2985	1435	31.2985	1495
						31.3379	622	31.3379	1390	31.3379	844	31.3379	753	31.3379	1274	31.3379	1039	31.3379	1130	31.3379	1319	31.3379	1248	31.3379	1247	31.3379	1249	31.3379	1255	31.3379	1387	31.3379	1605	31.3379	1970	31.3379	1928	31.3379	1679	31.3379	1741	31.3379	2022	31.3379	1737	31.3379	1748	31.3379	1545
						31.3773	872	31.3773	1312	31.3773	609	31.3773	737	31.3773	1133	31.3773	1269	31.3773	1064	31.3773	1315	31.3773	1119	31.3773	1409	31.3773	1333	31.3773	1724	31.3773	1483	31.3773	1875	31.3773	2210	31.3773	2503	31.3773	1897	31.3773	1949	31.3773	2035	31.3773	1923	31.3773	1886	31.3773	1829
						31.4167	765	31.4167	1425	31.4167	748	31.4167	719	31.4167	1119	31.4167	991	31.4167	1205	31.4167	1314	31.4167	1189	31.4167	1469	31.4167	1563	31.4167	1831	31.4167	2090	31.4167	2457	31.4167	2573	31.4167	3028	31.4167	2208	31.4167	2271	31.4167	2359	31.4167	2149	31.4167	2084	31.4167	2189
						31.4561	581	31.4561	1239	31.4561	731	31.4561	735	31.4561	873	31.4561	1041	31.4561	1242	31.4561	1623	31.4561	1714	31.4561	1886	31.4561	2116	31.4561	2539	31.4561	2621	31.4561	3032	31.4561	3569	31.4561	3477	31.4561	2847	31.4561	2730	31.4561	2616	31.4561	2678	31.4561	2544	31.4561	2736
						31.4955	743	31.4955	1222	31.4955	838	31.4955	832	31.4955	1078	31.4955	1237	31.4955	1293	31.4955	1703	31.4955	2092	31.4955	2392	31.4955	2880	31.4955	3335	31.4955	3659	31.4955	4130	31.4955	4656	31.4955	4956	31.4955	3438	31.4955	3523	31.4955	3363	31.4955	3285	31.4955	3285	31.4955	3601
						31.5349	670	31.5349	1191	31.5349	843	31.5349	866	31.5349	994	31.5349	1212	31.5349	1551	31.5349	2279	31.5349	2505	31.5349	3299	31.5349	3953	31.5349	4498	31.5349	5015	31.5349	5827	31.5349	6348	31.5349	6378	31.5349	4288	31.5349	4629	31.5349	4601	31.5349	4342	31.5349	4540	31.5349	4723
						31.5743	562	31.5743	1473	31.5743	777	31.5743	906	31.5743	1159	31.5743	1312	31.5743	1762	31.5743	2516	31.5743	3198	31.5743	3947	31.5743	4877	31.5743	5636	31.5743	6093	31.5743	6768	31.5743	7375	31.5743	7651	31.5743	5442	31.5743	5388	31.5743	5465	31.5743	5229	31.5743	5509	31.5743	5682
						31.6137	815	31.6137	1283	31.6137	714	31.6137	963	31.6137	1044	31.6137	1416	31.6137	1780	31.6137	2579	31.6137	3227	31.6137	4150	31.6137	4962	31.6137	5660	31.6137	5975	31.6137	6782	31.6137	6944	31.6137	7078	31.6137	5814	31.6137	5484	31.6137	5651	31.6137	5502	31.6137	5461	31.6137	5717
						31.6531	615	31.6531	1594	31.6531	1063	31.6531	1039	31.6531	1100	31.6531	1323	31.6531	1977	31.6531	2584	31.6531	3055	31.6531	3846	31.6531	4375	31.6531	4829	31.6531	5241	31.6531	5535	31.6531	5950	31.6531	6190	31.6531	4964	31.6531	5033	31.6531	5017	31.6531	4938	31.6531	4995	31.6531	4772
						31.6925	619	31.6925	1405	31.6925	978	31.6925	862	31.6925	1155	31.6925	1349	31.6925	1791	31.6925	2453	31.6925	2702	31.6925	3141	31.6925	3426	31.6925	3993	31.6925	3909	31.6925	4345	31.6925	4728	31.6925	4598	31.6925	4251	31.6925	3893	31.6925	3955	31.6925	4143	31.6925	3975	31.6925	3625
						31.7319	476	31.7319	1423	31.7319	868	31.7319	1025	31.7319	1335	31.7319	1404	31.7319	1646	31.7319	2090	31.7319	2377	31.7319	2721	31.7319	2906	31.7319	3072	31.7319	3086	31.7319	3378	31.7319	3641	31.7319	3511	31.7319	3121	31.7319	3150	31.7319	3208	31.7319	3019	31.7319	2987	31.7319	3108
						31.7712	613	31.7712	1588	31.7712	912	31.7712	931	31.7712	1331	31.7712	1171	31.7712	1759	31.7712	1968	31.7712	2055	31.7712	2421	31.7712	2356	31.7712	2473	31.7712	2725	31.7712	2821	31.7712	2993	31.7712	2915	31.7712	2393	31.7712	2608	31.7712	2708	31.7712	2511	31.7712	2438	31.7712	2314
						31.8106	604	31.8106	1454	31.8106	888	31.8106	1191	31.8106	1267	31.8106	1643	31.8106	1734	31.8106	2207	31.8106	1994	31.8106	2325	31.8106	2478	31.8106	2524	31.8106	2358	31.8106	2754	31.8106	2878	31.8106	2762	31.8106	2270	31.8106	2460	31.8106	2586	31.8106	2264	31.8106	2118	31.8106	2214
						31.85	723	31.85	1576	31.85	977	31.85	1330	31.85	1220	31.85	1852	31.85	2122	31.85	2262	31.85	2388	31.85	2569	31.85	2650	31.85	2778	31.85	2885	31.85	2954	31.85	3358	31.85	3269	31.85	2372	31.85	2409	31.85	2483	31.85	2446	31.85	2303	31.85	2325
						31.8894	667	31.8894	1949	31.8894	1215	31.8894	1441	31.8894	1489	31.8894	2222	31.8894	2483	31.8894	2920	31.8894	2817	31.8894	3215	31.8894	3549	31.8894	3674	31.8894	3643	31.8894	3823	31.8894	4103	31.8894	4003	31.8894	2792	31.8894	2846	31.8894	2799	31.8894	2633	31.8894	2629	31.8894	2573
						31.9288	848	31.9288	2541	31.9288	1454	31.9288	1864	31.9288	1857	31.9288	3046	31.9288	3694	31.9288	4005	31.9288	4026	31.9288	4248	31.9288	4794	31.9288	4903	31.9288	5023	31.9288	5110	31.9288	5429	31.9288	5513	31.9288	3676	31.9288	3462	31.9288	3551	31.9288	3127	31.9288	3476	31.9288	3304
						31.9682	621	31.9682	3214	31.9682	2247	31.9682	2377	31.9682	2170	31.9682	4332	31.9682	5201	31.9682	5812	31.9682	6086	31.9682	6516	31.9682	6723	31.9682	7229	31.9682	7726	31.9682	7640	31.9682	8032	31.9682	8192	31.9682	5249	31.9682	4709	31.9682	4751	31.9682	4606	31.9682	4665	31.9682	4639
						32.0076	660	32.0076	4562	32.0076	3228	32.0076	3556	32.0076	2777	32.0076	6848	32.0076	8156	32.0076	9641	32.0076	10334	32.0076	10853	32.0076	11247	32.0076	12039	32.0076	11949	32.0076	12528	32.0076	12373	32.0076	11941	32.0076	7928	32.0076	7359	32.0076	7005	32.0076	6909	32.0076	6831	32.0076	7049
						32.047	1022	32.047	7714	32.047	5585	32.047	5595	32.047	4248	32.047	12868	32.047	15095	32.047	16988	32.047	18014	32.047	18795	32.047	19306	32.047	19369	32.047	19097	32.047	18873	32.047	18332	32.047	16876	32.047	11225	32.047	10185	32.047	10301	32.047	9952	32.047	10251	32.047	10449
						32.0864	1214	32.0864	13977	32.0864	10733	32.0864	10058	32.0864	7080	32.0864	24960	32.0864	27679	32.0864	29578	32.0864	29411	32.0864	29065	32.0864	27910	32.0864	26640	32.0864	25299	32.0864	23488	32.0864	21902	32.0864	19695	32.0864	14066	32.0864	13044	32.0864	13026	32.0864	12876	32.0864	13242	32.0864	13703
						32.1258	1611	32.1258	27812	32.1258	21412	32.1258	20282	32.1258	13002	32.1258	40372	32.1258	40007	32.1258	38226	32.1258	35078	32.1258	32361	32.1258	29721	32.1258	26723	32.1258	24289	32.1258	22399	32.1258	20550	32.1258	18555	32.1258	13785	32.1258	13476	32.1258	13565	32.1258	13640	32.1258	13653	32.1258	15065
						32.1651	2275	32.1651	48299	32.1651	36270	32.1651	35981	32.1651	25936	32.1651	40611	32.1651	36026	32.1651	32795	32.1651	28763	32.1651	25945	32.1651	23843	32.1651	21581	32.1651	19978	32.1651	18302	32.1651	17020	32.1651	14975	32.1651	11645	32.1651	11936	32.1651	12204	32.1651	12025	32.1651	12251	32.1651	13585
						32.2045	3881	32.2045	58913	32.2045	42505	32.2045	43755	32.2045	41347	32.2045	29198	32.2045	25726	32.2045	23265	32.2045	20772	32.2045	18815	32.2045	17101	32.2045	15242	32.2045	14226	32.2045	13137	32.2045	12337	32.2045	11518	32.2045	9177	32.2045	9796	32.2045	9944	32.2045	9547	32.2045	9711	32.2045	10351
						32.2439	6598	32.2439	48841	32.2439	33218	32.2439	33299	32.2439	39011	32.2439	20013	32.2439	16563	32.2439	14174	32.2439	12334	32.2439	10607	32.2439	9968	32.2439	9190	32.2439	8680	32.2439	8564	32.2439	8244	32.2439	7975	32.2439	7017	32.2439	7181	32.2439	7416	32.2439	7066	32.2439	7055	32.2439	7248
						32.2833	11272	32.2833	34228	32.2833	23130	32.2833	23474	32.2833	28237	32.2833	8972	32.2833	7232	32.2833	6630	32.2833	6141	32.2833	5794	32.2833	5459	32.2833	5472	32.2833	5241	32.2833	5314	32.2833	5851	32.2833	5545	32.2833	4906	32.2833	4849	32.2833	4961	32.2833	4961	32.2833	4951	32.2833	4761
						32.3227	18682	32.3227	19835	32.3227	12496	32.3227	12362	32.3227	18564	32.3227	4181	32.3227	3906	32.3227	4000	32.3227	3524	32.3227	3483	32.3227	3696	32.3227	3683	32.3227	3476	32.3227	3660	32.3227	3816	32.3227	3898	32.3227	3560	32.3227	3635	32.3227	3656	32.3227	3500	32.3227	3579	32.3227	3300
						32.3621	27915	32.3621	9123	32.3621	5680	32.3621	4756	32.3621	8322	32.3621	2734	32.3621	2754	32.3621	2806	32.3621	2757	32.3621	2564	32.3621	2348	32.3621	2560	32.3621	2405	32.3621	2582	32.3621	2830	32.3621	2905	32.3621	2450	32.3621	2625	32.3621	2792	32.3621	2511	32.3621	2402	32.3621	2381
						32.4015	33253	32.4015	4913	32.4015	3304	32.4015	2714	32.4015	3828	32.4015	2235	32.4015	2135	32.4015	2027	32.4015	2126	32.4015	1893	32.4015	1892	32.4015	2035	32.4015	2146	32.4015	1836	32.4015	2221	32.4015	1901	32.4015	1853	32.4015	1821	32.4015	1942	32.4015	1980	32.4015	1806	32.4015	1976
						32.4409	33143	32.4409	3542	32.4409	2301	32.4409	2249	32.4409	2620	32.4409	1776	32.4409	1940	32.4409	1936	32.4409	1707	32.4409	1620	32.4409	1677	32.4409	1731	32.4409	1400	32.4409	1664	32.4409	1874	32.4409	1673	32.4409	1616	32.4409	1663	32.4409	1794	32.4409	1705	32.4409	1561	32.4409	1558
						32.4803	28329	32.4803	2607	32.4803	1817	32.4803	1622	32.4803	1902	32.4803	1519	32.4803	1400	32.4803	1541	32.4803	1495	32.4803	1351	32.4803	1463	32.4803	1356	32.4803	1445	32.4803	1537	32.4803	1611	32.4803	1244	32.4803	1453	32.4803	1285	32.4803	1459	32.4803	1386	32.4803	1430	32.4803	1345
						32.5197	20359	32.5197	2336	32.5197	1329	32.5197	1334	32.5197	1731	32.5197	1336	32.5197	1250	32.5197	1274	32.5197	1150	32.5197	1192	32.5197	1143	32.5197	1223	32.5197	1041	32.5197	1315	32.5197	1429	32.5197	1345	32.5197	1225	32.5197	1313	32.5197	1385	32.5197	1360	32.5197	1210	32.5197	1224
						32.5591	13200	32.5591	1838	32.5591	1115	32.5591	1023	32.5591	1561	32.5591	1190	32.5591	996	32.5591	1383	32.5591	979	32.5591	1068	32.5591	1022	32.5591	1177	32.5591	891	32.5591	1227	32.5591	1250	32.5591	1157	32.5591	1100	32.5591	1247	32.5591	1273	32.5591	928	32.5591	1118	32.5591	1155
						32.5984	7496	32.5984	1599	32.5984	938	32.5984	977	32.5984	1224	32.5984	1130	32.5984	1144	32.5984	1254	32.5984	1155	32.5984	1043	32.5984	1041	32.5984	1117	32.5984	1229	32.5984	1167	32.5984	1250	32.5984	967	32.5984	1018	32.5984	1209	32.5984	1177	32.5984	1008	32.5984	1042	32.5984	1094
						32.6378	4226	32.6378	1606	32.6378	897	32.6378	821	32.6378	1089	32.6378	1147	32.6378	1050	32.6378	1288	32.6378	1068	32.6378	1336	32.6378	1008	32.6378	1034	32.6378	1065	32.6378	1134	32.6378	1262	32.6378	1074	32.6378	916	32.6378	1067	32.6378	1199	32.6378	1003	32.6378	799	32.6378	926
						32.6772	2523	32.6772	1436	32.6772	918	32.6772	842	32.6772	1116	32.6772	1159	32.6772	1226	32.6772	1226	32.6772	924	32.6772	994	32.6772	1041	32.6772	1043	32.6772	943	32.6772	1023	32.6772	1245	32.6772	1041	32.6772	911	32.6772	1029	32.6772	1033	32.6772	996	32.6772	915	32.6772	931
						32.7166	1575	32.7166	1356	32.7166	844	32.7166	739	32.7166	949	32.7166	1260	32.7166	1087	32.7166	1222	32.7166	964	32.7166	1091	32.7166	921	32.7166	1214	32.7166	856	32.7166	1073	32.7166	993	32.7166	1098	32.7166	783	32.7166	1018	32.7166	978	32.7166	989	32.7166	851	32.7166	978
						32.756	1066	32.756	1494	32.756	704	32.756	675	32.756	937	32.756	1077	32.756	1018	32.756	1018	32.756	1042	32.756	1092	32.756	1093	32.756	1123	32.756	928	32.756	1003	32.756	1026	32.756	1015	32.756	928	32.756	901	32.756	1053	32.756	900	32.756	965	32.756	931
						32.7954	853	32.7954	1290	32.7954	838	32.7954	700	32.7954	1047	32.7954	919	32.7954	1118	32.7954	1144	32.7954	1111	32.7954	955	32.7954	782	32.7954	1026	32.7954	677	32.7954	1060	32.7954	1024	32.7954	934	32.7954	859	32.7954	1039	32.7954	904	32.7954	899	32.7954	924	32.7954	1042
						32.8348	808	32.8348	1278	32.8348	797	32.8348	847	32.8348	965	32.8348	1078	32.8348	1135	32.8348	1139	32.8348	1230	32.8348	843	32.8348	843	32.8348	975	32.8348	847	32.8348	810	32.8348	1170	32.8348	825	32.8348	847	32.8348	968	32.8348	1041	32.8348	890	32.8348	789	32.8348	962
						32.8742	625	32.8742	1350	32.8742	937	32.8742	700	32.8742	918	32.8742	1029	32.8742	1006	32.8742	945	32.8742	1035	32.8742	832	32.8742	891	32.8742	729	32.8742	914	32.8742	818	32.8742	1105	32.8742	939	32.8742	813	32.8742	1198	32.8742	1060	32.8742	833	32.8742	819	32.8742	883
						32.9136	709	32.9136	1420	32.9136	849	32.9136	673	32.9136	847	32.9136	1049	32.9136	931	32.9136	1247	32.9136	864	32.9136	923	32.9136	809	32.9136	878	32.9136	800	32.9136	1046	32.9136	1210	32.9136	910	32.9136	665	32.9136	858	32.9136	1112	32.9136	841	32.9136	901	32.9136	841
						32.953	544	32.953	1296	32.953	676	32.953	474	32.953	854	32.953	835	32.953	915	32.953	1215	32.953	791	32.953	861	32.953	830	32.953	1008	32.953	788	32.953	1140	32.953	1109	32.953	940	32.953	757	32.953	900	32.953	1096	32.953	949	32.953	874	32.953	837
						32.9924	533	32.9924	1246	32.9924	806	32.9924	836	32.9924	968	32.9924	783	32.9924	875	32.9924	1129	32.9924	755	32.9924	1134	32.9924	853	32.9924	995	32.9924	771	32.9924	908	32.9924	915	32.9924	893	32.9924	776	32.9924	1052	32.9924	902	32.9924	738	32.9924	899	32.9924	1012
						33.0318	495	33.0318	1186	33.0318	802	33.0318	678	33.0318	721	33.0318	1049	33.0318	950	33.0318	1097	33.0318	901	33.0318	902	33.0318	979	33.0318	867	33.0318	747	33.0318	980	33.0318	953	33.0318	947	33.0318	740	33.0318	865	33.0318	895	33.0318	983	33.0318	846	33.0318	982
						33.0711	498	33.0711	1331	33.0711	565	33.0711	639	33.0711	859	33.0711	916	33.0711	782	33.0711	1189	33.0711	1064	33.0711	947	33.0711	940	33.0711	906	33.0711	813	33.0711	896	33.0711	854	33.0711	803	33.0711	849	33.0711	897	33.0711	950	33.0711	859	33.0711	1008	33.0711	969
						33.1105	447	33.1105	1131	33.1105	829	33.1105	621	33.1105	780	33.1105	1052	33.1105	1017	33.1105	1262	33.1105	885	33.1105	1028	33.1105	809	33.1105	925	33.1105	675	33.1105	766	33.1105	1002	33.1105	826	33.1105	877	33.1105	944	33.1105	960	33.1105	897	33.1105	911	33.1105	884
						33.1499	498	33.1499	1192	33.1499	661	33.1499	619	33.1499	738	33.1499	969	33.1499	960	33.1499	1212	33.1499	978	33.1499	833	33.1499	862	33.1499	890	33.1499	777	33.1499	739	33.1499	962	33.1499	864	33.1499	838	33.1499	976	33.1499	1069	33.1499	839	33.1499	918	33.1499	893
						33.1893	545	33.1893	1275	33.1893	697	33.1893	537	33.1893	903	33.1893	834	33.1893	878	33.1893	1146	33.1893	994	33.1893	877	33.1893	863	33.1893	1059	33.1893	780	33.1893	942	33.1893	1096	33.1893	992	33.1893	787	33.1893	861	33.1893	959	33.1893	894	33.1893	758	33.1893	898
						33.2287	438	33.2287	1336	33.2287	813	33.2287	554	33.2287	1082	33.2287	791	33.2287	777	33.2287	1042	33.2287	989	33.2287	948	33.2287	757	33.2287	869	33.2287	888	33.2287	1016	33.2287	922	33.2287	874	33.2287	737	33.2287	889	33.2287	908	33.2287	780	33.2287	802	33.2287	956
						33.2681	515	33.2681	1384	33.2681	771	33.2681	600	33.2681	763	33.2681	762	33.2681	963	33.2681	1235	33.2681	840	33.2681	798	33.2681	762	33.2681	991	33.2681	649	33.2681	1011	33.2681	981	33.2681	934	33.2681	702	33.2681	872	33.2681	942	33.2681	1086	33.2681	648	33.2681	883
						33.3075	544	33.3075	1231	33.3075	775	33.3075	594	33.3075	876	33.3075	846	33.3075	1031	33.3075	1108	33.3075	1045	33.3075	894	33.3075	838	33.3075	810	33.3075	695	33.3075	1005	33.3075	1103	33.3075	936	33.3075	834	33.3075	893	33.3075	1067	33.3075	703	33.3075	854	33.3075	790
						33.3469	493	33.3469	1461	33.3469	734	33.3469	529	33.3469	892	33.3469	946	33.3469	924	33.3469	1163	33.3469	845	33.3469	963	33.3469	752	33.3469	932	33.3469	732	33.3469	742	33.3469	1027	33.3469	868	33.3469	738	33.3469	1001	33.3469	936	33.3469	844	33.3469	816	33.3469	971
						33.3863	567	33.3863	1336	33.3863	642	33.3863	622	33.3863	955	33.3863	885	33.3863	1101	33.3863	1059	33.3863	831	33.3863	1091	33.3863	809	33.3863	1023	33.3863	737	33.3863	735	33.3863	992	33.3863	894	33.3863	940	33.3863	868	33.3863	913	33.3863	781	33.3863	855	33.3863	694
						33.4257	512	33.4257	1237	33.4257	687	33.4257	610	33.4257	895	33.4257	808	33.4257	1016	33.4257	1071	33.4257	876	33.4257	881	33.4257	661	33.4257	732	33.4257	757	33.4257	900	33.4257	903	33.4257	1015	33.4257	770	33.4257	856	33.4257	962	33.4257	855	33.4257	864	33.4257	793
						33.465	488	33.465	976	33.465	692	33.465	520	33.465	695	33.465	956	33.465	936	33.465	1117	33.465	845	33.465	1062	33.465	904	33.465	1038	33.465	804	33.465	912	33.465	1016	33.465	901	33.465	838	33.465	959	33.465	995	33.465	935	33.465	755	33.465	811
						33.5044	401	33.5044	1067	33.5044	696	33.5044	676	33.5044	673	33.5044	997	33.5044	1020	33.5044	1098	33.5044	913	33.5044	815	33.5044	778	33.5044	884	33.5044	751	33.5044	890	33.5044	956	33.5044	931	33.5044	931	33.5044	896	33.5044	928	33.5044	883	33.5044	849	33.5044	772
						33.5438	428	33.5438	1164	33.5438	636	33.5438	624	33.5438	863	33.5438	913	33.5438	903	33.5438	1103	33.5438	864	33.5438	859	33.5438	870	33.5438	831	33.5438	731	33.5438	855	33.5438	941	33.5438	805	33.5438	678	33.5438	877	33.5438	991	33.5438	908	33.5438	676	33.5438	830
						33.5832	266	33.5832	1162	33.5832	816	33.5832	659	33.5832	747	33.5832	859	33.5832	959	33.5832	1096	33.5832	917	33.5832	888	33.5832	804	33.5832	925	33.5832	741	33.5832	917	33.5832	938	33.5832	835	33.5832	519	33.5832	957	33.5832	1038	33.5832	884	33.5832	760	33.5832	1003
						33.6226	307	33.6226	1052	33.6226	605	33.6226	455	33.6226	766	33.6226	839	33.6226	792	33.6226	1057	33.6226	864	33.6226	946	33.6226	770	33.6226	995	33.6226	725	33.6226	826	33.6226	857	33.6226	831	33.6226	790	33.6226	972	33.6226	964	33.6226	853	33.6226	895	33.6226	799
						33.662	357	33.662	1072	33.662	832	33.662	601	33.662	794	33.662	716	33.662	952	33.662	926	33.662	905	33.662	935	33.662	914	33.662	927	33.662	655	33.662	962	33.662	988	33.662	1152	33.662	658	33.662	853	33.662	1037	33.662	883	33.662	852	33.662	752
						33.7014	443	33.7014	1267	33.7014	542	33.7014	535	33.7014	693	33.7014	879	33.7014	880	33.7014	957	33.7014	881	33.7014	820	33.7014	911	33.7014	819	33.7014	635	33.7014	924	33.7014	825	33.7014	1024	33.7014	693	33.7014	887	33.7014	1006	33.7014	758	33.7014	775	33.7014	927
						33.7408	241	33.7408	1069	33.7408	695	33.7408	821	33.7408	803	33.7408	919	33.7408	984	33.7408	872	33.7408	934	33.7408	749	33.7408	671	33.7408	788	33.7408	605	33.7408	863	33.7408	984	33.7408	754	33.7408	673	33.7408	761	33.7408	1080	33.7408	990	33.7408	818	33.7408	1061
						33.7802	368	33.7802	1139	33.7802	779	33.7802	727	33.7802	568	33.7802	948	33.7802	660	33.7802	1001	33.7802	980	33.7802	790	33.7802	783	33.7802	935	33.7802	774	33.7802	664	33.7802	964	33.7802	730	33.7802	657	33.7802	778	33.7802	1054	33.7802	873	33.7802	739	33.7802	871
						33.8196	506	33.8196	1046	33.8196	538	33.8196	580	33.8196	711	33.8196	851	33.8196	900	33.8196	1159	33.8196	795	33.8196	929	33.8196	796	33.8196	945	33.8196	613	33.8196	759	33.8196	951	33.8196	781	33.8196	636	33.8196	879	33.8196	1044	33.8196	897	33.8196	832	33.8196	962
						33.859	331	33.859	1100	33.859	543	33.859	575	33.859	839	33.859	905	33.859	824	33.859	1196	33.859	933	33.859	812	33.859	707	33.859	876	33.859	885	33.859	734	33.859	945	33.859	773	33.859	668	33.859	866	33.859	1082	33.859	923	33.859	698	33.859	695
						33.8984	339	33.8984	1071	33.8984	610	33.8984	516	33.8984	804	33.8984	777	33.8984	1025	33.8984	887	33.8984	762	33.8984	920	33.8984	855	33.8984	873	33.8984	744	33.8984	733	33.8984	955	33.8984	923	33.8984	788	33.8984	845	33.8984	914	33.8984	1098	33.8984	670	33.8984	937
						33.9377	418	33.9377	1347	33.9377	620	33.9377	495	33.9377	829	33.9377	837	33.9377	837	33.9377	987	33.9377	837	33.9377	932	33.9377	894	33.9377	816	33.9377	742	33.9377	825	33.9377	902	33.9377	812	33.9377	769	33.9377	949	33.9377	1084	33.9377	994	33.9377	774	33.9377	793
						33.9771	334	33.9771	1156	33.9771	727	33.9771	594	33.9771	567	33.9771	765	33.9771	973	33.9771	1085	33.9771	912	33.9771	831	33.9771	773	33.9771	969	33.9771	616	33.9771	739	33.9771	928	33.9771	901	33.9771	660	33.9771	974	33.9771	829	33.9771	713	33.9771	911	33.9771	888
						34.0165	330	34.0165	1212	34.0165	521	34.0165	602	34.0165	717	34.0165	823	34.0165	931	34.0165	935	34.0165	926	34.0165	804	34.0165	591	34.0165	1011	34.0165	663	34.0165	769	34.0165	936	34.0165	814	34.0165	694	34.0165	860	34.0165	1048	34.0165	774	34.0165	824	34.0165	817
						34.0559	53	34.0559	1006	34.0559	682	34.0559	499	34.0559	664	34.0559	940	34.0559	873	34.0559	1048	34.0559	933	34.0559	677	34.0559	788	34.0559	872	34.0559	670	34.0559	735	34.0559	882	34.0559	920	34.0559	825	34.0559	1053	34.0559	1026	34.0559	736	34.0559	820	34.0559	850
						34.0953	436	34.0953	1099	34.0953	533	34.0953	744	34.0953	689	34.0953	788	34.0953	832	34.0953	1115	34.0953	1075	34.0953	734	34.0953	720	34.0953	771	34.0953	710	34.0953	850	34.0953	894	34.0953	613	34.0953	658	34.0953	1049	34.0953	981	34.0953	937	34.0953	802	34.0953	897
						34.1347	292	34.1347	1078	34.1347	554	34.1347	451	34.1347	758	34.1347	826	34.1347	871	34.1347	1082	34.1347	817	34.1347	713	34.1347	836	34.1347	801	34.1347	596	34.1347	782	34.1347	1017	34.1347	745	34.1347	725	34.1347	870	34.1347	971	34.1347	901	34.1347	691	34.1347	964
						34.1741	449	34.1741	1109	34.1741	588	34.1741	417	34.1741	727	34.1741	842	34.1741	834	34.1741	1002	34.1741	924	34.1741	949	34.1741	786	34.1741	825	34.1741	768	34.1741	640	34.1741	874	34.1741	825	34.1741	761	34.1741	809	34.1741	1040	34.1741	800	34.1741	782	34.1741	877
						34.2135	447	34.2135	1105	34.2135	772	34.2135	495	34.2135	846	34.2135	900	34.2135	1076	34.2135	1120	34.2135	875	34.2135	1033	34.2135	834	34.2135	896	34.2135	632	34.2135	739	34.2135	914	34.2135	855	34.2135	677	34.2135	928	34.2135	984	34.2135	732	34.2135	797	34.2135	849
						34.2529	311	34.2529	1060	34.2529	651	34.2529	687	34.2529	585	34.2529	781	34.2529	919	34.2529	1188	34.2529	849	34.2529	699	34.2529	736	34.2529	774	34.2529	505	34.2529	932	34.2529	897	34.2529	875	34.2529	582	34.2529	792	34.2529	852	34.2529	804	34.2529	922	34.2529	861
						34.2923	377	34.2923	1202	34.2923	414	34.2923	600	34.2923	801	34.2923	823	34.2923	906	34.2923	1056	34.2923	733	34.2923	939	34.2923	773	34.2923	1005	34.2923	795	34.2923	808	34.2923	1062	34.2923	848	34.2923	633	34.2923	980	34.2923	903	34.2923	884	34.2923	770	34.2923	695
						34.3317	410	34.3317	1128	34.3317	655	34.3317	688	34.3317	590	34.3317	768	34.3317	891	34.3317	863	34.3317	847	34.3317	783	34.3317	862	34.3317	707	34.3317	696	34.3317	868	34.3317	959	34.3317	887	34.3317	835	34.3317	987	34.3317	1028	34.3317	842	34.3317	791	34.3317	753
						34.371	366	34.371	1120	34.371	637	34.371	698	34.371	698	34.371	899	34.371	901	34.371	1136	34.371	909	34.371	928	34.371	738	34.371	818	34.371	918	34.371	942	34.371	993	34.371	862	34.371	736	34.371	853	34.371	843	34.371	982	34.371	595	34.371	875
						34.4104	322	34.4104	1278	34.4104	621	34.4104	680	34.4104	782	34.4104	747	34.4104	913	34.4104	960	34.4104	831	34.4104	965	34.4104	854	34.4104	660	34.4104	687	34.4104	982	34.4104	1165	34.4104	983	34.4104	739	34.4104	879	34.4104	953	34.4104	856	34.4104	757	34.4104	924
						34.4498	502	34.4498	1066	34.4498	587	34.4498	422	34.4498	898	34.4498	894	34.4498	942	34.4498	1028	34.4498	743	34.4498	843	34.4498	876	34.4498	898	34.4498	733	34.4498	757	34.4498	916	34.4498	846	34.4498	592	34.4498	1136	34.4498	937	34.4498	726	34.4498	632	34.4498	992
						34.4892	293	34.4892	1190	34.4892	605	34.4892	567	34.4892	776	34.4892	894	34.4892	910	34.4892	940	34.4892	724	34.4892	817	34.4892	1057	34.4892	874	34.4892	677	34.4892	754	34.4892	779	34.4892	884	34.4892	810	34.4892	877	34.4892	1009	34.4892	638	34.4892	776	34.4892	797
						34.5286	351	34.5286	1192	34.5286	606	34.5286	676	34.5286	811	34.5286	1040	34.5286	1022	34.5286	1129	34.5286	895	34.5286	906	34.5286	902	34.5286	966	34.5286	802	34.5286	806	34.5286	1104	34.5286	700	34.5286	869	34.5286	1170	34.5286	949	34.5286	980	34.5286	782	34.5286	1016
						34.568	587	34.568	1257	34.568	507	34.568	580	34.568	710	34.568	923	34.568	971	34.568	1176	34.568	928	34.568	790	34.568	858	34.568	814	34.568	852	34.568	865	34.568	986	34.568	869	34.568	758	34.568	767	34.568	1046	34.568	984	34.568	825	34.568	885
						34.6074	330	34.6074	1141	34.6074	683	34.6074	723	34.6074	855	34.6074	1176	34.6074	1249	34.6074	1055	34.6074	910	34.6074	969	34.6074	1070	34.6074	944	34.6074	772	34.6074	905	34.6074	1018	34.6074	1150	34.6074	837	34.6074	750	34.6074	1208	34.6074	883	34.6074	759	34.6074	701
						34.6468	328	34.6468	1170	34.6468	606	34.6468	672	34.6468	601	34.6468	1005	34.6468	1015	34.6468	1170	34.6468	1113	34.6468	1049	34.6468	864	34.6468	1005	34.6468	867	34.6468	1051	34.6468	1183	34.6468	937	34.6468	816	34.6468	857	34.6468	1009	34.6468	796	34.6468	1016	34.6468	837
						34.6862	484	34.6862	1126	34.6862	794	34.6862	644	34.6862	752	34.6862	1053	34.6862	1238	34.6862	1177	34.6862	999	34.6862	1061	34.6862	813	34.6862	1023	34.6862	787	34.6862	978	34.6862	1123	34.6862	1008	34.6862	825	34.6862	960	34.6862	1131	34.6862	957	34.6862	780	34.6862	806
						34.7256	278	34.7256	1263	34.7256	826	34.7256	752	34.7256	1021	34.7256	991	34.7256	1223	34.7256	1348	34.7256	943	34.7256	969	34.7256	841	34.7256	1088	34.7256	825	34.7256	763	34.7256	1161	34.7256	991	34.7256	723	34.7256	999	34.7256	1112	34.7256	970	34.7256	777	34.7256	919
						34.7649	319	34.7649	1357	34.7649	590	34.7649	744	34.7649	851	34.7649	1004	34.7649	1209	34.7649	1116	34.7649	1163	34.7649	1001	34.7649	821	34.7649	1052	34.7649	773	34.7649	1019	34.7649	1123	34.7649	1128	34.7649	784	34.7649	1049	34.7649	932	34.7649	836	34.7649	1013	34.7649	964
						34.8043	483	34.8043	1284	34.8043	679	34.8043	644	34.8043	747	34.8043	1053	34.8043	1063	34.8043	1204	34.8043	986	34.8043	1015	34.8043	967	34.8043	1097	34.8043	858	34.8043	840	34.8043	1017	34.8043	911	34.8043	729	34.8043	961	34.8043	1164	34.8043	773	34.8043	1101	34.8043	925
						34.8437	223	34.8437	1034	34.8437	630	34.8437	547	34.8437	832	34.8437	980	34.8437	1061	34.8437	1209	34.8437	1162	34.8437	1084	34.8437	960	34.8437	1042	34.8437	857	34.8437	1048	34.8437	1005	34.8437	971	34.8437	707	34.8437	1026	34.8437	1062	34.8437	854	34.8437	888	34.8437	963
						34.8831	385	34.8831	1279	34.8831	603	34.8831	680	34.8831	620	34.8831	822	34.8831	832	34.8831	1220	34.8831	901	34.8831	1153	34.8831	1086	34.8831	899	34.8831	844	34.8831	880	34.8831	1112	34.8831	928	34.8831	886	34.8831	1056	34.8831	1149	34.8831	673	34.8831	764	34.8831	1123
						34.9225	249	34.9225	1125	34.9225	665	34.9225	672	34.9225	956	34.9225	1162	34.9225	1093	34.9225	1257	34.9225	1031	34.9225	984	34.9225	888	34.9225	918	34.9225	882	34.9225	907	34.9225	1088	34.9225	892	34.9225	850	34.9225	941	34.9225	1031	34.9225	993	34.9225	858	34.9225	929
						34.9619	365	34.9619	1403	34.9619	678	34.9619	623	34.9619	743	34.9619	947	34.9619	1040	34.9619	1294	34.9619	1019	34.9619	1150	34.9619	886	34.9619	1162	34.9619	870	34.9619	1051	34.9619	1068	34.9619	982	34.9619	810	34.9619	980	34.9619	1167	34.9619	905	34.9619	911	34.9619	916
						35.0013	339	35.0013	1463	35.0013	694	35.0013	566	35.0013	808	35.0013	900	35.0013	965	35.0013	1153	35.0013	1064	35.0013	1026	35.0013	814	35.0013	908	35.0013	851	35.0013	812	35.0013	1218	35.0013	971	35.0013	1079	35.0013	1037	35.0013	937	35.0013	965	35.0013	897	35.0013	1001
						35.0407	385	35.0407	1549	35.0407	623	35.0407	704	35.0407	968	35.0407	905	35.0407	1122	35.0407	1201	35.0407	991	35.0407	990	35.0407	972	35.0407	1020	35.0407	802	35.0407	861	35.0407	1065	35.0407	908	35.0407	820	35.0407	981	35.0407	1185	35.0407	903	35.0407	770	35.0407	922
						35.0801	437	35.0801	1306	35.0801	704	35.0801	601	35.0801	724	35.0801	1048	35.0801	1155	35.0801	1062	35.0801	1049	35.0801	908	35.0801	991	35.0801	880	35.0801	872	35.0801	898	35.0801	1156	35.0801	729	35.0801	898	35.0801	949	35.0801	1105	35.0801	770	35.0801	882	35.0801	842
						35.1195	462	35.1195	1348	35.1195	638	35.1195	643	35.1195	830	35.1195	842	35.1195	722	35.1195	1087	35.1195	846	35.1195	1048	35.1195	930	35.1195	808	35.1195	979	35.1195	790	35.1195	772	35.1195	900	35.1195	955	35.1195	793	35.1195	987	35.1195	1000	35.1195	936	35.1195	969
						35.1589	397	35.1589	1221	35.1589	746	35.1589	779	35.1589	809	35.1589	768	35.1589	1066	35.1589	977	35.1589	1009	35.1589	963	35.1589	938	35.1589	793	35.1589	788	35.1589	899	35.1589	1064	35.1589	865	35.1589	792	35.1589	980	35.1589	997	35.1589	780	35.1589	852	35.1589	863
						35.1983	297	35.1983	1256	35.1983	641	35.1983	653	35.1983	905	35.1983	828	35.1983	947	35.1983	991	35.1983	973	35.1983	873	35.1983	789	35.1983	864	35.1983	928	35.1983	829	35.1983	957	35.1983	996	35.1983	911	35.1983	883	35.1983	856	35.1983	932	35.1983	830	35.1983	968
						35.2376	309	35.2376	1061	35.2376	429	35.2376	721	35.2376	750	35.2376	916	35.2376	922	35.2376	1164	35.2376	660	35.2376	671	35.2376	947	35.2376	981	35.2376	827	35.2376	816	35.2376	793	35.2376	931	35.2376	689	35.2376	823	35.2376	1068	35.2376	925	35.2376	971	35.2376	854
						35.277	290	35.277	1308	35.277	637	35.277	504	35.277	653	35.277	861	35.277	1029	35.277	994	35.277	893	35.277	939	35.277	898	35.277	959	35.277	754	35.277	835	35.277	1002	35.277	1006	35.277	766	35.277	850	35.277	1052	35.277	844	35.277	778	35.277	838
						35.3164	549	35.3164	1023	35.3164	650	35.3164	578	35.3164	718	35.3164	953	35.3164	947	35.3164	1120	35.3164	970	35.3164	937	35.3164	735	35.3164	790	35.3164	836	35.3164	930	35.3164	1060	35.3164	740	35.3164	645	35.3164	852	35.3164	1031	35.3164	920	35.3164	904	35.3164	921
						35.3558	483	35.3558	1148	35.3558	610	35.3558	672	35.3558	730	35.3558	857	35.3558	1089	35.3558	977	35.3558	757	35.3558	695	35.3558	698	35.3558	972	35.3558	616	35.3558	881	35.3558	1103	35.3558	895	35.3558	853	35.3558	1072	35.3558	908	35.3558	835	35.3558	904	35.3558	929
						35.3952	324	35.3952	1151	35.3952	742	35.3952	339	35.3952	868	35.3952	880	35.3952	952	35.3952	1064	35.3952	821	35.3952	877	35.3952	989	35.3952	875	35.3952	770	35.3952	905	35.3952	732	35.3952	746	35.3952	796	35.3952	913	35.3952	993	35.3952	928	35.3952	858	35.3952	856
						35.4346	410	35.4346	965	35.4346	712	35.4346	579	35.4346	701	35.4346	727	35.4346	849	35.4346	1082	35.4346	752	35.4346	748	35.4346	844	35.4346	877	35.4346	654	35.4346	818	35.4346	948	35.4346	859	35.4346	924	35.4346	1046	35.4346	1052	35.4346	908	35.4346	799	35.4346	943
						35.474	341	35.474	1027	35.474	587	35.474	423	35.474	697	35.474	793	35.474	959	35.474	1315	35.474	696	35.474	751	35.474	896	35.474	887	35.474	644	35.474	750	35.474	975	35.474	889	35.474	735	35.474	1100	35.474	1025	35.474	820	35.474	826	35.474	927
						35.5134	490	35.5134	1203	35.5134	341	35.5134	458	35.5134	663	35.5134	898	35.5134	913	35.5134	1067	35.5134	934	35.5134	861	35.5134	910	35.5134	760	35.5134	559	35.5134	730	35.5134	972	35.5134	847	35.5134	809	35.5134	1056	35.5134	967	35.5134	956	35.5134	858	35.5134	845
						35.5528	552	35.5528	1032	35.5528	536	35.5528	562	35.5528	590	35.5528	836	35.5528	937	35.5528	988	35.5528	827	35.5528	776	35.5528	693	35.5528	840	35.5528	569	35.5528	690	35.5528	835	35.5528	821	35.5528	809	35.5528	1018	35.5528	983	35.5528	979	35.5528	871	35.5528	917
						35.5921	441	35.5921	1254	35.5921	511	35.5921	544	35.5921	665	35.5921	917	35.5921	1096	35.5921	1089	35.5921	883	35.5921	659	35.5921	756	35.5921	877	35.5921	803	35.5921	873	35.5921	985	35.5921	769	35.5921	909	35.5921	1010	35.5921	1024	35.5921	770	35.5921	800	35.5921	971
						35.6315	197	35.6315	1243	35.6315	617	35.6315	470	35.6315	715	35.6315	918	35.6315	958	35.6315	1031	35.6315	895	35.6315	877	35.6315	863	35.6315	823	35.6315	643	35.6315	907	35.6315	896	35.6315	862	35.6315	640	35.6315	898	35.6315	1056	35.6315	927	35.6315	990	35.6315	812
						35.6709	407	35.6709	1309	35.6709	687	35.6709	521	35.6709	700	35.6709	980	35.6709	694	35.6709	995	35.6709	955	35.6709	911	35.6709	799	35.6709	862	35.6709	823	35.6709	695	35.6709	1048	35.6709	881	35.6709	732	35.6709	979	35.6709	970	35.6709	859	35.6709	754	35.6709	1007
						35.7103	370	35.7103	1010	35.7103	493	35.7103	531	35.7103	761	35.7103	870	35.7103	955	35.7103	980	35.7103	863	35.7103	914	35.7103	799	35.7103	951	35.7103	779	35.7103	712	35.7103	1011	35.7103	674	35.7103	572	35.7103	773	35.7103	1275	35.7103	874	35.7103	880	35.7103	813
						35.7497	384	35.7497	1040	35.7497	483	35.7497	445	35.7497	694	35.7497	992	35.7497	868	35.7497	1149	35.7497	822	35.7497	787	35.7497	759	35.7497	839	35.7497	683	35.7497	744	35.7497	1020	35.7497	857	35.7497	738	35.7497	811	35.7497	893	35.7497	890	35.7497	741	35.7497	963
						35.7891	280	35.7891	1085	35.7891	655	35.7891	524	35.7891	662	35.7891	848	35.7891	911	35.7891	1111	35.7891	893	35.7891	842	35.7891	825	35.7891	786	35.7891	845	35.7891	785	35.7891	1120	35.7891	858	35.7891	680	35.7891	915	35.7891	953	35.7891	838	35.7891	784	35.7891	842
						35.8285	429	35.8285	1050	35.8285	582	35.8285	640	35.8285	638	35.8285	784	35.8285	1072	35.8285	1012	35.8285	1074	35.8285	915	35.8285	797	35.8285	755	35.8285	807	35.8285	701	35.8285	994	35.8285	956	35.8285	781	35.8285	829	35.8285	1009	35.8285	841	35.8285	784	35.8285	1021
						35.8679	157	35.8679	1016	35.8679	670	35.8679	496	35.8679	718	35.8679	951	35.8679	921	35.8679	1189	35.8679	877	35.8679	767	35.8679	735	35.8679	930	35.8679	713	35.8679	910	35.8679	931	35.8679	972	35.8679	686	35.8679	913	35.8679	1137	35.8679	925	35.8679	837	35.8679	951
						35.9073	395	35.9073	1219	35.9073	640	35.9073	606	35.9073	698	35.9073	794	35.9073	710	35.9073	1139	35.9073	987	35.9073	786	35.9073	904	35.9073	942	35.9073	921	35.9073	738	35.9073	1089	35.9073	728	35.9073	861	35.9073	1086	35.9073	1194	35.9073	943	35.9073	846	35.9073	925
						35.9467	264	35.9467	1206	35.9467	803	35.9467	501	35.9467	671	35.9467	882	35.9467	999	35.9467	1143	35.9467	880	35.9467	838	35.9467	902	35.9467	945	35.9467	749	35.9467	968	35.9467	863	35.9467	1015	35.9467	848	35.9467	1042	35.9467	989	35.9467	948	35.9467	920	35.9467	974
						35.9861	289	35.9861	1119	35.9861	511	35.9861	556	35.9861	578	35.9861	973	35.9861	869	35.9861	1085	35.9861	1050	35.9861	891	35.9861	654	35.9861	1046	35.9861	682	35.9861	1022	35.9861	1075	35.9861	759	35.9861	936	35.9861	975	35.9861	966	35.9861	975	35.9861	699	35.9861	806
						36.0254	392	36.0254	1116	36.0254	502	36.0254	547	36.0254	608	36.0254	778	36.0254	955	36.0254	937	36.0254	877	36.0254	972	36.0254	875	36.0254	1100	36.0254	716	36.0254	858	36.0254	1010	36.0254	885	36.0254	808	36.0254	877	36.0254	1110	36.0254	813	36.0254	893	36.0254	1004
						36.0648	348	36.0648	1167	36.0648	869	36.0648	639	36.0648	686	36.0648	880	36.0648	953	36.0648	1162	36.0648	1021	36.0648	957	36.0648	915	36.0648	871	36.0648	876	36.0648	767	36.0648	1151	36.0648	756	36.0648	751	36.0648	864	36.0648	895	36.0648	822	36.0648	961	36.0648	895
						36.1042	333	36.1042	1136	36.1042	506	36.1042	609	36.1042	437	36.1042	1043	36.1042	1012	36.1042	971	36.1042	847	36.1042	783	36.1042	776	36.1042	854	36.1042	739	36.1042	928	36.1042	947	36.1042	854	36.1042	870	36.1042	1071	36.1042	1227	36.1042	871	36.1042	778	36.1042	917
						36.1436	532	36.1436	1243	36.1436	548	36.1436	670	36.1436	612	36.1436	986	36.1436	866	36.1436	1022	36.1436	1061	36.1436	866	36.1436	856	36.1436	723	36.1436	811	36.1436	793	36.1436	821	36.1436	908	36.1436	769	36.1436	1074	36.1436	956	36.1436	971	36.1436	656	36.1436	946
						36.183	461	36.183	1031	36.183	583	36.183	690	36.183	721	36.183	998	36.183	984	36.183	948	36.183	915	36.183	859	36.183	1050	36.183	895	36.183	799	36.183	951	36.183	855	36.183	872	36.183	799	36.183	803	36.183	1017	36.183	912	36.183	852	36.183	893
						36.2224	351	36.2224	1195	36.2224	575	36.2224	462	36.2224	616	36.2224	969	36.2224	1022	36.2224	1158	36.2224	836	36.2224	978	36.2224	913	36.2224	826	36.2224	687	36.2224	665	36.2224	911	36.2224	738	36.2224	737	36.2224	907	36.2224	1004	36.2224	988	36.2224	924	36.2224	1030
						36.2618	261	36.2618	1350	36.2618	595	36.2618	595	36.2618	644	36.2618	989	36.2618	809	36.2618	991	36.2618	939	36.2618	930	36.2618	894	36.2618	910	36.2618	787	36.2618	692	36.2618	750	36.2618	966	36.2618	797	36.2618	1027	36.2618	1015	36.2618	892	36.2618	931	36.2618	728
						36.3012	330	36.3012	1364	36.3012	605	36.3012	575	36.3012	592	36.3012	812	36.3012	950	36.3012	1246	36.3012	784	36.3012	854	36.3012	853	36.3012	829	36.3012	855	36.3012	752	36.3012	1074	36.3012	805	36.3012	804	36.3012	1029	36.3012	1132	36.3012	853	36.3012	952	36.3012	1004
						36.3406	396	36.3406	1204	36.3406	667	36.3406	578	36.3406	784	36.3406	933	36.3406	995	36.3406	1014	36.3406	887	36.3406	933	36.3406	891	36.3406	969	36.3406	873	36.3406	920	36.3406	983	36.3406	989	36.3406	816	36.3406	1013	36.3406	990	36.3406	967	36.3406	735	36.3406	897
						36.38	278	36.38	1312	36.38	777	36.38	552	36.38	784	36.38	939	36.38	909	36.38	1021	36.38	949	36.38	898	36.38	847	36.38	993	36.38	813	36.38	786	36.38	1142	36.38	1029	36.38	674	36.38	1035	36.38	1100	36.38	1020	36.38	855	36.38	1025
						36.4194	376	36.4194	1412	36.4194	539	36.4194	708	36.4194	819	36.4194	835	36.4194	886	36.4194	1091	36.4194	1036	36.4194	833	36.4194	816	36.4194	955	36.4194	759	36.4194	827	36.4194	1025	36.4194	730	36.4194	667	36.4194	968	36.4194	1054	36.4194	925	36.4194	878	36.4194	1010
						36.4588	342	36.4588	1249	36.4588	569	36.4588	451	36.4588	706	36.4588	837	36.4588	1000	36.4588	1071	36.4588	917	36.4588	931	36.4588	876	36.4588	836	36.4588	795	36.4588	939	36.4588	1021	36.4588	909	36.4588	795	36.4588	1267	36.4588	1177	36.4588	881	36.4588	870	36.4588	740
						36.4981	463	36.4981	1445	36.4981	704	36.4981	630	36.4981	750	36.4981	1064	36.4981	1035	36.4981	997	36.4981	918	36.4981	967	36.4981	826	36.4981	805	36.4981	903	36.4981	900	36.4981	1000	36.4981	937	36.4981	845	36.4981	832	36.4981	1003	36.4981	894	36.4981	870	36.4981	874
						36.5375	329	36.5375	1364	36.5375	662	36.5375	450	36.5375	822	36.5375	1113	36.5375	1014	36.5375	1263	36.5375	993	36.5375	911	36.5375	776	36.5375	865	36.5375	823	36.5375	951	36.5375	882	36.5375	829	36.5375	923	36.5375	837	36.5375	1135	36.5375	985	36.5375	972	36.5375	923
						36.5769	355	36.5769	1424	36.5769	527	36.5769	570	36.5769	724	36.5769	892	36.5769	980	36.5769	1050	36.5769	927	36.5769	929	36.5769	903	36.5769	951	36.5769	833	36.5769	722	36.5769	899	36.5769	797	36.5769	804	36.5769	906	36.5769	1082	36.5769	982	36.5769	952	36.5769	1043
						36.6163	311	36.6163	1244	36.6163	677	36.6163	659	36.6163	595	36.6163	968	36.6163	958	36.6163	1206	36.6163	881	36.6163	1110	36.6163	802	36.6163	985	36.6163	901	36.6163	889	36.6163	1044	36.6163	836	36.6163	750	36.6163	999	36.6163	920	36.6163	1022	36.6163	909	36.6163	959
						36.6557	389	36.6557	1204	36.6557	753	36.6557	538	36.6557	700	36.6557	1098	36.6557	1020	36.6557	1098	36.6557	874	36.6557	1035	36.6557	928	36.6557	873	36.6557	918	36.6557	898	36.6557	1137	36.6557	904	36.6557	688	36.6557	1006	36.6557	1124	36.6557	970	36.6557	922	36.6557	967
						36.6951	369	36.6951	1074	36.6951	929	36.6951	524	36.6951	791	36.6951	849	36.6951	1186	36.6951	1083	36.6951	1010	36.6951	834	36.6951	796	36.6951	1062	36.6951	642	36.6951	970	36.6951	1093	36.6951	928	36.6951	915	36.6951	1042	36.6951	1218	36.6951	881	36.6951	854	36.6951	915
						36.7345	364	36.7345	1395	36.7345	1002	36.7345	695	36.7345	822	36.7345	1129	36.7345	1021	36.7345	1213	36.7345	1015	36.7345	870	36.7345	987	36.7345	925	36.7345	756	36.7345	929	36.7345	1183	36.7345	963	36.7345	783	36.7345	991	36.7345	1180	36.7345	859	36.7345	900	36.7345	1083
						36.7739	281	36.7739	1161	36.7739	520	36.7739	718	36.7739	744	36.7739	989	36.7739	966	36.7739	1105	36.7739	828	36.7739	1086	36.7739	1006	36.7739	1097	36.7739	1057	36.7739	1025	36.7739	987	36.7739	912	36.7739	751	36.7739	966	36.7739	1154	36.7739	914	36.7739	1120	36.7739	1075
						36.8133	307	36.8133	1384	36.8133	633	36.8133	852	36.8133	730	36.8133	984	36.8133	1127	36.8133	1024	36.8133	1009	36.8133	1002	36.8133	1166	36.8133	832	36.8133	767	36.8133	955	36.8133	1139	36.8133	843	36.8133	796	36.8133	1079	36.8133	884	36.8133	1079	36.8133	742	36.8133	863
						36.8527	293	36.8527	1286	36.8527	506	36.8527	666	36.8527	681	36.8527	958	36.8527	1082	36.8527	1205	36.8527	972	36.8527	1132	36.8527	820	36.8527	957	36.8527	918	36.8527	928	36.8527	1017	36.8527	784	36.8527	893	36.8527	1018	36.8527	1082	36.8527	1060	36.8527	925	36.8527	865
						36.892	488	36.892	1144	36.892	694	36.892	790	36.892	717	36.892	946	36.892	1096	36.892	1080	36.892	1112	36.892	972	36.892	779	36.892	864	36.892	1061	36.892	1082	36.892	1168	36.892	944	36.892	719	36.892	924	36.892	1015	36.892	960	36.892	854	36.892	849
						36.9314	298	36.9314	1290	36.9314	608	36.9314	660	36.9314	772	36.9314	990	36.9314	1011	36.9314	1120	36.9314	917	36.9314	996	36.9314	876	36.9314	1088	36.9314	843	36.9314	974	36.9314	1021	36.9314	1081	36.9314	676	36.9314	1050	36.9314	1144	36.9314	828	36.9314	1032	36.9314	1094
						36.9708	477	36.9708	1304	36.9708	616	36.9708	692	36.9708	752	36.9708	964	36.9708	902	36.9708	1027	36.9708	868	36.9708	960	36.9708	990	36.9708	923	36.9708	932	36.9708	934	36.9708	996	36.9708	916	36.9708	878	36.9708	1136	36.9708	1233	36.9708	886	36.9708	866	36.9708	986
						37.0102	470	37.0102	1269	37.0102	639	37.0102	677	37.0102	703	37.0102	722	37.0102	868	37.0102	1031	37.0102	1105	37.0102	869	37.0102	931	37.0102	1142	37.0102	852	37.0102	856	37.0102	1074	37.0102	937	37.0102	960	37.0102	1083	37.0102	1078	37.0102	815	37.0102	980	37.0102	1100
						37.0496	440	37.0496	1089	37.0496	568	37.0496	549	37.0496	814	37.0496	908	37.0496	1128	37.0496	1144	37.0496	1085	37.0496	931	37.0496	983	37.0496	904	37.0496	867	37.0496	911	37.0496	1108	37.0496	926	37.0496	873	37.0496	1075	37.0496	1046	37.0496	950	37.0496	910	37.0496	974
						37.089	344	37.089	1194	37.089	572	37.089	655	37.089	672	37.089	946	37.089	962	37.089	1407	37.089	951	37.089	1074	37.089	818	37.089	916	37.089	866	37.089	840	37.089	1142	37.089	1014	37.089	727	37.089	1054	37.089	932	37.089	983	37.089	928	37.089	937
						37.1284	434	37.1284	1058	37.1284	601	37.1284	552	37.1284	486	37.1284	977	37.1284	928	37.1284	1228	37.1284	933	37.1284	955	37.1284	816	37.1284	962	37.1284	807	37.1284	890	37.1284	994	37.1284	1056	37.1284	854	37.1284	1083	37.1284	979	37.1284	981	37.1284	888	37.1284	1127
						37.1678	455	37.1678	1289	37.1678	748	37.1678	768	37.1678	884	37.1678	1058	37.1678	1110	37.1678	1269	37.1678	965	37.1678	931	37.1678	932	37.1678	1009	37.1678	866	37.1678	961	37.1678	1038	37.1678	761	37.1678	753	37.1678	996	37.1678	1020	37.1678	1125	37.1678	860	37.1678	1005
						37.2072	365	37.2072	1321	37.2072	738	37.2072	534	37.2072	750	37.2072	1039	37.2072	990	37.2072	1079	37.2072	924	37.2072	1031	37.2072	770	37.2072	1106	37.2072	844	37.2072	870	37.2072	1167	37.2072	991	37.2072	864	37.2072	972	37.2072	1180	37.2072	821	37.2072	1167	37.2072	1009
						37.2466	490	37.2466	1404	37.2466	562	37.2466	874	37.2466	957	37.2466	931	37.2466	1171	37.2466	1173	37.2466	912	37.2466	963	37.2466	1045	37.2466	958	37.2466	831	37.2466	971	37.2466	1212	37.2466	916	37.2466	1111	37.2466	961	37.2466	1179	37.2466	1098	37.2466	940	37.2466	1017
						37.286	413	37.286	1402	37.286	620	37.286	565	37.286	868	37.286	1032	37.286	854	37.286	1069	37.286	1024	37.286	1082	37.286	920	37.286	1068	37.286	742	37.286	851	37.286	1242	37.286	959	37.286	768	37.286	959	37.286	1105	37.286	947	37.286	1037	37.286	1081
						37.3254	371	37.3254	1115	37.3254	642	37.3254	714	37.3254	702	37.3254	866	37.3254	1000	37.3254	1141	37.3254	1009	37.3254	1039	37.3254	933	37.3254	859	37.3254	715	37.3254	884	37.3254	1000	37.3254	891	37.3254	796	37.3254	960	37.3254	1113	37.3254	1027	37.3254	889	37.3254	983
						37.3647	502	37.3647	1314	37.3647	615	37.3647	765	37.3647	783	37.3647	972	37.3647	1117	37.3647	1378	37.3647	1014	37.3647	1007	37.3647	867	37.3647	969	37.3647	760	37.3647	1018	37.3647	1142	37.3647	1019	37.3647	724	37.3647	1167	37.3647	1118	37.3647	982	37.3647	1014	37.3647	1116
						37.4041	352	37.4041	1288	37.4041	561	37.4041	618	37.4041	931	37.4041	893	37.4041	1098	37.4041	1138	37.4041	957	37.4041	1045	37.4041	923	37.4041	933	37.4041	914	37.4041	1159	37.4041	1172	37.4041	907	37.4041	781	37.4041	1035	37.4041	1170	37.4041	910	37.4041	1012	37.4041	913
						37.4435	358	37.4435	1336	37.4435	700	37.4435	607	37.4435	731	37.4435	968	37.4435	897	37.4435	1066	37.4435	1078	37.4435	906	37.4435	879	37.4435	1045	37.4435	790	37.4435	922	37.4435	1115	37.4435	938	37.4435	918	37.4435	983	37.4435	1033	37.4435	859	37.4435	922	37.4435	1084
						37.4829	364	37.4829	1231	37.4829	688	37.4829	632	37.4829	821	37.4829	1002	37.4829	1039	37.4829	1273	37.4829	862	37.4829	891	37.4829	693	37.4829	1072	37.4829	904	37.4829	832	37.4829	872	37.4829	933	37.4829	915	37.4829	1090	37.4829	894	37.4829	795	37.4829	887	37.4829	993
						37.5223	482	37.5223	1329	37.5223	561	37.5223	441	37.5223	656	37.5223	949	37.5223	1143	37.5223	1146	37.5223	1090	37.5223	1034	37.5223	893	37.5223	1069	37.5223	664	37.5223	1027	37.5223	1147	37.5223	1024	37.5223	832	37.5223	1056	37.5223	1065	37.5223	1012	37.5223	1008	37.5223	1031
						37.5617	480	37.5617	1200	37.5617	707	37.5617	573	37.5617	857	37.5617	975	37.5617	888	37.5617	1062	37.5617	969	37.5617	996	37.5617	840	37.5617	958	37.5617	722	37.5617	898	37.5617	1148	37.5617	992	37.5617	922	37.5617	982	37.5617	824	37.5617	856	37.5617	1027	37.5617	1094
						37.6011	126	37.6011	1371	37.6011	681	37.6011	605	37.6011	799	37.6011	1171	37.6011	993	37.6011	1296	37.6011	1029	37.6011	802	37.6011	979	37.6011	1093	37.6011	783	37.6011	893	37.6011	1234	37.6011	959	37.6011	903	37.6011	1074	37.6011	1222	37.6011	880	37.6011	1105	37.6011	1004
						37.6405	248	37.6405	1134	37.6405	745	37.6405	691	37.6405	669	37.6405	944	37.6405	1017	37.6405	1273	37.6405	1110	37.6405	1032	37.6405	748	37.6405	1190	37.6405	991	37.6405	972	37.6405	984	37.6405	1150	37.6405	826	37.6405	1055	37.6405	1002	37.6405	1027	37.6405	964	37.6405	964
						37.6799	291	37.6799	1150	37.6799	625	37.6799	806	37.6799	767	37.6799	917	37.6799	1044	37.6799	1050	37.6799	985	37.6799	884	37.6799	954	37.6799	937	37.6799	927	37.6799	891	37.6799	965	37.6799	1096	37.6799	888	37.6799	1103	37.6799	1098	37.6799	859	37.6799	971	37.6799	1022
						37.7193	572	37.7193	1356	37.7193	712	37.7193	614	37.7193	912	37.7193	853	37.7193	1096	37.7193	1184	37.7193	1035	37.7193	944	37.7193	859	37.7193	929	37.7193	970	37.7193	923	37.7193	995	37.7193	998	37.7193	935	37.7193	1037	37.7193	1191	37.7193	1034	37.7193	1027	37.7193	981
						37.7587	367	37.7587	1473	37.7587	673	37.7587	670	37.7587	671	37.7587	1024	37.7587	1080	37.7587	1197	37.7587	1051	37.7587	1081	37.7587	964	37.7587	1150	37.7587	838	37.7587	812	37.7587	1283	37.7587	993	37.7587	773	37.7587	1095	37.7587	1125	37.7587	1037	37.7587	936	37.7587	1186
						37.798	377	37.798	1398	37.798	986	37.798	636	37.798	751	37.798	878	37.798	1070	37.798	1170	37.798	862	37.798	1062	37.798	866	37.798	957	37.798	695	37.798	968	37.798	1072	37.798	937	37.798	722	37.798	917	37.798	1188	37.798	947	37.798	936	37.798	1102
						37.8374	468	37.8374	1220	37.8374	598	37.8374	768	37.8374	654	37.8374	1021	37.8374	1151	37.8374	1324	37.8374	1069	37.8374	1001	37.8374	762	37.8374	939	37.8374	915	37.8374	965	37.8374	1040	37.8374	1038	37.8374	864	37.8374	923	37.8374	1345	37.8374	1138	37.8374	987	37.8374	1011
						37.8768	385	37.8768	1199	37.8768	604	37.8768	659	37.8768	883	37.8768	1141	37.8768	991	37.8768	1134	37.8768	961	37.8768	1039	37.8768	1148	37.8768	940	37.8768	1011	37.8768	854	37.8768	1046	37.8768	1003	37.8768	905	37.8768	1034	37.8768	1072	37.8768	1185	37.8768	1064	37.8768	1164
						37.9162	239	37.9162	1270	37.9162	611	37.9162	594	37.9162	715	37.9162	1001	37.9162	871	37.9162	1154	37.9162	962	37.9162	1151	37.9162	1084	37.9162	938	37.9162	933	37.9162	970	37.9162	988	37.9162	993	37.9162	909	37.9162	1091	37.9162	1073	37.9162	994	37.9162	948	37.9162	1103
						37.9556	481	37.9556	1372	37.9556	574	37.9556	678	37.9556	751	37.9556	1106	37.9556	1111	37.9556	1177	37.9556	1126	37.9556	1129	37.9556	949	37.9556	977	37.9556	940	37.9556	974	37.9556	1089	37.9556	1009	37.9556	927	37.9556	981	37.9556	1191	37.9556	1005	37.9556	871	37.9556	953
						37.995	354	37.995	1266	37.995	797	37.995	590	37.995	851	37.995	1039	37.995	1170	37.995	1006	37.995	1003	37.995	954	37.995	890	37.995	1114	37.995	957	37.995	950	37.995	1127	37.995	1028	37.995	821	37.995	1011	37.995	1082	37.995	942	37.995	973	37.995	1068
						38.0344	420	38.0344	1357	38.0344	771	38.0344	965	38.0344	791	38.0344	1017	38.0344	1086	38.0344	1107	38.0344	1101	38.0344	1086	38.0344	767	38.0344	1154	38.0344	939	38.0344	921	38.0344	904	38.0344	1041	38.0344	757	38.0344	883	38.0344	1222	38.0344	861	38.0344	1024	38.0344	864
						38.0738	376	38.0738	1352	38.0738	812	38.0738	663	38.0738	804	38.0738	976	38.0738	991	38.0738	1215	38.0738	1073	38.0738	1035	38.0738	1092	38.0738	937	38.0738	943	38.0738	904	38.0738	1154	38.0738	993	38.0738	893	38.0738	1030	38.0738	1089	38.0738	941	38.0738	1071	38.0738	1070
						38.1132	341	38.1132	1393	38.1132	733	38.1132	561	38.1132	779	38.1132	1032	38.1132	879	38.1132	1274	38.1132	1148	38.1132	1118	38.1132	1042	38.1132	933	38.1132	960	38.1132	816	38.1132	1245	38.1132	1042	38.1132	852	38.1132	1018	38.1132	1042	38.1132	1028	38.1132	895	38.1132	994
						38.1526	486	38.1526	1465	38.1526	501	38.1526	721	38.1526	857	38.1526	945	38.1526	1036	38.1526	1171	38.1526	968	38.1526	1009	38.1526	1075	38.1526	993	38.1526	789	38.1526	1081	38.1526	1079	38.1526	1103	38.1526	919	38.1526	952	38.1526	1044	38.1526	1106	38.1526	1098	38.1526	1106
						38.1919	330	38.1919	1167	38.1919	630	38.1919	697	38.1919	726	38.1919	1061	38.1919	1014	38.1919	1119	38.1919	974	38.1919	1139	38.1919	1002	38.1919	938	38.1919	1145	38.1919	994	38.1919	1350	38.1919	1097	38.1919	796	38.1919	998	38.1919	1205	38.1919	922	38.1919	1118	38.1919	1151
						38.2313	481	38.2313	1359	38.2313	522	38.2313	811	38.2313	775	38.2313	1024	38.2313	1038	38.2313	1116	38.2313	1000	38.2313	1015	38.2313	1112	38.2313	1144	38.2313	937	38.2313	1173	38.2313	1267	38.2313	1055	38.2313	1051	38.2313	1063	38.2313	1398	38.2313	945	38.2313	963	38.2313	1090
						38.2707	405	38.2707	1315	38.2707	654	38.2707	651	38.2707	847	38.2707	971	38.2707	1064	38.2707	1261	38.2707	894	38.2707	993	38.2707	1107	38.2707	1015	38.2707	998	38.2707	1130	38.2707	1325	38.2707	1232	38.2707	980	38.2707	1107	38.2707	1346	38.2707	999	38.2707	951	38.2707	1209
						38.3101	513	38.3101	1142	38.3101	792	38.3101	683	38.3101	784	38.3101	959	38.3101	1189	38.3101	1139	38.3101	1099	38.3101	1163	38.3101	1198	38.3101	1208	38.3101	1082	38.3101	1030	38.3101	1268	38.3101	1206	38.3101	1021	38.3101	1268	38.3101	1097	38.3101	1030	38.3101	1175	38.3101	1151
						38.3495	454	38.3495	1307	38.3495	578	38.3495	695	38.3495	859	38.3495	959	38.3495	1116	38.3495	1314	38.3495	994	38.3495	971	38.3495	1202	38.3495	1073	38.3495	888	38.3495	1295	38.3495	1303	38.3495	1235	38.3495	1045	38.3495	1069	38.3495	1354	38.3495	1069	38.3495	1037	38.3495	1245
						38.3889	497	38.3889	1184	38.3889	786	38.3889	717	38.3889	748	38.3889	848	38.3889	1195	38.3889	1194	38.3889	1133	38.3889	1087	38.3889	1023	38.3889	1119	38.3889	982	38.3889	1043	38.3889	1320	38.3889	1149	38.3889	1068	38.3889	1094	38.3889	1242	38.3889	1047	38.3889	1050	38.3889	1214
						38.4283	591	38.4283	1288	38.4283	693	38.4283	726	38.4283	776	38.4283	1077	38.4283	1141	38.4283	1224	38.4283	1026	38.4283	1034	38.4283	940	38.4283	1105	38.4283	952	38.4283	1019	38.4283	1387	38.4283	1105	38.4283	873	38.4283	1168	38.4283	1363	38.4283	1188	38.4283	962	38.4283	978
						38.4677	571	38.4677	1176	38.4677	691	38.4677	770	38.4677	788	38.4677	964	38.4677	1005	38.4677	1293	38.4677	1152	38.4677	1116	38.4677	1054	38.4677	1088	38.4677	996	38.4677	1045	38.4677	1204	38.4677	1195	38.4677	1058	38.4677	1159	38.4677	1207	38.4677	1093	38.4677	1032	38.4677	1036
						38.5071	509	38.5071	1349	38.5071	620	38.5071	774	38.5071	724	38.5071	1027	38.5071	1128	38.5071	1142	38.5071	1010	38.5071	935	38.5071	945	38.5071	1000	38.5071	1091	38.5071	1125	38.5071	1221	38.5071	988	38.5071	1062	38.5071	1131	38.5071	1202	38.5071	1134	38.5071	1138	38.5071	1024
						38.5465	484	38.5465	1332	38.5465	726	38.5465	615	38.5465	786	38.5465	1033	38.5465	966	38.5465	1203	38.5465	963	38.5465	1100	38.5465	990	38.5465	1098	38.5465	968	38.5465	952	38.5465	1318	38.5465	1097	38.5465	943	38.5465	1212	38.5465	1129	38.5465	1125	38.5465	1131	38.5465	1151
						38.5859	341	38.5859	1435	38.5859	648	38.5859	766	38.5859	864	38.5859	1195	38.5859	1139	38.5859	982	38.5859	987	38.5859	1050	38.5859	1085	38.5859	1028	38.5859	1073	38.5859	1082	38.5859	1211	38.5859	1116	38.5859	910	38.5859	1120	38.5859	1235	38.5859	1011	38.5859	1021	38.5859	1166
						38.6253	408	38.6253	1409	38.6253	576	38.6253	917	38.6253	921	38.6253	1040	38.6253	1078	38.6253	1229	38.6253	1120	38.6253	949	38.6253	1097	38.6253	1210	38.6253	811	38.6253	1097	38.6253	1276	38.6253	989	38.6253	920	38.6253	1064	38.6253	1129	38.6253	1058	38.6253	1024	38.6253	1135
						38.6646	413	38.6646	1315	38.6646	629	38.6646	607	38.6646	920	38.6646	1109	38.6646	1068	38.6646	1277	38.6646	1110	38.6646	1147	38.6646	1128	38.6646	1146	38.6646	1056	38.6646	845	38.6646	1165	38.6646	916	38.6646	916	38.6646	1110	38.6646	1180	38.6646	1157	38.6646	782	38.6646	951
						38.704	387	38.704	1499	38.704	709	38.704	821	38.704	742	38.704	1042	38.704	1177	38.704	1376	38.704	908	38.704	1172	38.704	1049	38.704	925	38.704	970	38.704	1058	38.704	1156	38.704	1071	38.704	900	38.704	1032	38.704	1207	38.704	834	38.704	764	38.704	1234
						38.7434	479	38.7434	1296	38.7434	735	38.7434	688	38.7434	774	38.7434	1186	38.7434	1053	38.7434	1141	38.7434	1020	38.7434	1145	38.7434	920	38.7434	1011	38.7434	759	38.7434	941	38.7434	1134	38.7434	1329	38.7434	886	38.7434	1092	38.7434	1139	38.7434	994	38.7434	1046	38.7434	1082
						38.7828	452	38.7828	1205	38.7828	773	38.7828	756	38.7828	816	38.7828	1299	38.7828	1083	38.7828	974	38.7828	1067	38.7828	951	38.7828	979	38.7828	1250	38.7828	1056	38.7828	966	38.7828	1382	38.7828	1008	38.7828	939	38.7828	1086	38.7828	1227	38.7828	1048	38.7828	1142	38.7828	1091
						38.8222	538	38.8222	1187	38.8222	670	38.8222	589	38.8222	897	38.8222	1082	38.8222	1091	38.8222	1309	38.8222	969	38.8222	1005	38.8222	1023	38.8222	977	38.8222	900	38.8222	802	38.8222	1200	38.8222	1007	38.8222	944	38.8222	1097	38.8222	1356	38.8222	969	38.8222	1170	38.8222	892
						38.8616	451	38.8616	1252	38.8616	640	38.8616	741	38.8616	800	38.8616	1042	38.8616	1117	38.8616	1187	38.8616	984	38.8616	987	38.8616	1087	38.8616	857	38.8616	737	38.8616	957	38.8616	1241	38.8616	932	38.8616	876	38.8616	912	38.8616	1219	38.8616	958	38.8616	811	38.8616	1183
						38.901	431	38.901	1116	38.901	611	38.901	735	38.901	945	38.901	1077	38.901	1036	38.901	1290	38.901	1083	38.901	1083	38.901	1052	38.901	977	38.901	831	38.901	1148	38.901	1248	38.901	1092	38.901	981	38.901	1043	38.901	1122	38.901	1066	38.901	1080	38.901	1082
						38.9404	330	38.9404	1353	38.9404	629	38.9404	567	38.9404	819	38.9404	933	38.9404	1149	38.9404	1217	38.9404	927	38.9404	1087	38.9404	946	38.9404	989	38.9404	992	38.9404	959	38.9404	1291	38.9404	1088	38.9404	810	38.9404	906	38.9404	1139	38.9404	961	38.9404	1112	38.9404	1087
						38.9798	415	38.9798	1350	38.9798	713	38.9798	601	38.9798	816	38.9798	868	38.9798	1030	38.9798	1359	38.9798	1012	38.9798	865	38.9798	1094	38.9798	1070	38.9798	857	38.9798	949	38.9798	1140	38.9798	1208	38.9798	790	38.9798	971	38.9798	1106	38.9798	977	38.9798	943	38.9798	1126
						39.0192	654	39.0192	1284	39.0192	738	39.0192	673	39.0192	792	39.0192	1072	39.0192	1164	39.0192	1210	39.0192	1151	39.0192	1031	39.0192	1125	39.0192	1043	39.0192	839	39.0192	1067	39.0192	1212	39.0192	1105	39.0192	943	39.0192	1034	39.0192	1136	39.0192	957	39.0192	1075	39.0192	1126
						39.0585	755	39.0585	1413	39.0585	696	39.0585	725	39.0585	793	39.0585	1068	39.0585	1114	39.0585	1146	39.0585	976	39.0585	914	39.0585	1178	39.0585	976	39.0585	774	39.0585	986	39.0585	1274	39.0585	1115	39.0585	871	39.0585	1166	39.0585	897	39.0585	894	39.0585	1085	39.0585	1019
						39.0979	355	39.0979	1298	39.0979	715	39.0979	676	39.0979	839	39.0979	1044	39.0979	1179	39.0979	1250	39.0979	1044	39.0979	939	39.0979	1080	39.0979	921	39.0979	995	39.0979	1053	39.0979	1292	39.0979	939	39.0979	889	39.0979	1128	39.0979	1112	39.0979	950	39.0979	951	39.0979	955
						39.1373	238	39.1373	1513	39.1373	773	39.1373	888	39.1373	783	39.1373	732	39.1373	1181	39.1373	1325	39.1373	1152	39.1373	985	39.1373	1034	39.1373	1123	39.1373	879	39.1373	948	39.1373	1162	39.1373	1035	39.1373	930	39.1373	1144	39.1373	1317	39.1373	1034	39.1373	1006	39.1373	1073
						39.1767	601	39.1767	1247	39.1767	680	39.1767	933	39.1767	843	39.1767	1122	39.1767	1232	39.1767	1227	39.1767	1269	39.1767	984	39.1767	1048	39.1767	1165	39.1767	923	39.1767	1114	39.1767	1294	39.1767	1089	39.1767	862	39.1767	974	39.1767	1193	39.1767	1002	39.1767	981	39.1767	1016
						39.2161	474	39.2161	1265	39.2161	765	39.2161	660	39.2161	832	39.2161	1236	39.2161	1220	39.2161	1087	39.2161	1161	39.2161	1152	39.2161	1057	39.2161	999	39.2161	939	39.2161	923	39.2161	1303	39.2161	1079	39.2161	901	39.2161	1066	39.2161	1065	39.2161	1071	39.2161	992	39.2161	994
						39.2555	518	39.2555	1378	39.2555	658	39.2555	586	39.2555	788	39.2555	1076	39.2555	1049	39.2555	1466	39.2555	1093	39.2555	1093	39.2555	1127	39.2555	1062	39.2555	883	39.2555	991	39.2555	1273	39.2555	1007	39.2555	964	39.2555	1160	39.2555	1095	39.2555	1103	39.2555	1091	39.2555	1314
						39.2949	486	39.2949	1306	39.2949	664	39.2949	546	39.2949	946	39.2949	1046	39.2949	1197	39.2949	1272	39.2949	1109	39.2949	1177	39.2949	1117	39.2949	1079	39.2949	1067	39.2949	1170	39.2949	1270	39.2949	1140	39.2949	940	39.2949	1207	39.2949	1116	39.2949	1028	39.2949	1122	39.2949	1145
						39.3343	421	39.3343	1292	39.3343	853	39.3343	773	39.3343	1064	39.3343	1289	39.3343	1289	39.3343	1247	39.3343	1150	39.3343	1292	39.3343	956	39.3343	1205	39.3343	1194	39.3343	1202	39.3343	1199	39.3343	1062	39.3343	962	39.3343	1159	39.3343	1129	39.3343	1165	39.3343	1152	39.3343	1258
						39.3737	718	39.3737	1536	39.3737	983	39.3737	831	39.3737	887	39.3737	1319	39.3737	1525	39.3737	1395	39.3737	1443	39.3737	1326	39.3737	1291	39.3737	1327	39.3737	1184	39.3737	1280	39.3737	1455	39.3737	1350	39.3737	931	39.3737	1180	39.3737	1171	39.3737	1201	39.3737	1266	39.3737	1356
						39.4131	553	39.4131	1608	39.4131	805	39.4131	854	39.4131	883	39.4131	1393	39.4131	1499	39.4131	1664	39.4131	1459	39.4131	1497	39.4131	1523	39.4131	1530	39.4131	1336	39.4131	1484	39.4131	1744	39.4131	1423	39.4131	1272	39.4131	1445	39.4131	1488	39.4131	1394	39.4131	1206	39.4131	1320
						39.4525	588	39.4525	1722	39.4525	919	39.4525	1000	39.4525	944	39.4525	1728	39.4525	1730	39.4525	2103	39.4525	1821	39.4525	1904	39.4525	1774	39.4525	1850	39.4525	1655	39.4525	1640	39.4525	1824	39.4525	1659	39.4525	1297	39.4525	1299	39.4525	1332	39.4525	1250	39.4525	1471	39.4525	1445
						39.4918	579	39.4918	2064	39.4918	1246	39.4918	1146	39.4918	1029	39.4918	2530	39.4918	2596	39.4918	2754	39.4918	2450	39.4918	2493	39.4918	2378	39.4918	2381	39.4918	1845	39.4918	1967	39.4918	2114	39.4918	1727	39.4918	1456	39.4918	1517	39.4918	1638	39.4918	1460	39.4918	1444	39.4918	1528
						39.5312	554	39.5312	3114	39.5312	2037	39.5312	1770	39.5312	961	39.5312	3494	39.5312	3173	39.5312	3513	39.5312	2778	39.5312	2512	39.5312	2449	39.5312	2404	39.5312	2008	39.5312	1810	39.5312	1946	39.5312	1688	39.5312	1331	39.5312	1821	39.5312	1610	39.5312	1367	39.5312	1458	39.5312	1573
						39.5706	453	39.5706	4515	39.5706	2924	39.5706	2698	39.5706	1224	39.5706	3534	39.5706	2929	39.5706	2837	39.5706	2621	39.5706	2456	39.5706	1986	39.5706	2126	39.5706	1760	39.5706	1708	39.5706	1812	39.5706	1730	39.5706	1290	39.5706	1505	39.5706	1666	39.5706	1477	39.5706	1419	39.5706	1487
						39.61	394	39.61	5598	39.61	3572	39.61	3392	39.61	1657	39.61	2713	39.61	2608	39.61	2537	39.61	2229	39.61	2108	39.61	2009	39.61	1915	39.61	1654	39.61	1569	39.61	1783	39.61	1357	39.61	1193	39.61	1334	39.61	1723	39.61	1492	39.61	1344	39.61	1308
						39.6494	683	39.6494	4961	39.6494	2917	39.6494	3104	39.6494	2561	39.6494	2307	39.6494	2272	39.6494	2262	39.6494	1919	39.6494	1745	39.6494	1682	39.6494	1493	39.6494	1279	39.6494	1377	39.6494	1481	39.6494	1456	39.6494	1067	39.6494	1407	39.6494	1370	39.6494	1360	39.6494	1168	39.6494	1339
						39.6888	803	39.6888	4291	39.6888	2307	39.6888	2497	39.6888	3342	39.6888	1756	39.6888	1659	39.6888	1608	39.6888	1501	39.6888	1346	39.6888	1271	39.6888	1323	39.6888	1170	39.6888	1231	39.6888	1496	39.6888	1240	39.6888	999	39.6888	1234	39.6888	1293	39.6888	1228	39.6888	1295	39.6888	1199
						39.7282	845	39.7282	3540	39.7282	1923	39.7282	2066	39.7282	3115	39.7282	1352	39.7282	1289	39.7282	1431	39.7282	1168	39.7282	1291	39.7282	1151	39.7282	1197	39.7282	1242	39.7282	1097	39.7282	1330	39.7282	1168	39.7282	984	39.7282	1346	39.7282	1256	39.7282	1272	39.7282	1182	39.7282	1269
						39.7676	1078	39.7676	2493	39.7676	1437	39.7676	1340	39.7676	2673	39.7676	1170	39.7676	1217	39.7676	1495	39.7676	1216	39.7676	1304	39.7676	1300	39.7676	1195	39.7676	1094	39.7676	1025	39.7676	1312	39.7676	1106	39.7676	828	39.7676	1112	39.7676	1294	39.7676	1101	39.7676	1214	39.7676	1324
						39.807	1551	39.807	1749	39.807	1101	39.807	957	39.807	2205	39.807	1213	39.807	1067	39.807	1231	39.807	1116	39.807	1259	39.807	1141	39.807	1203	39.807	1081	39.807	1233	39.807	1195	39.807	1087	39.807	866	39.807	1232	39.807	1340	39.807	1065	39.807	1007	39.807	1167
						39.8464	2160	39.8464	1490	39.8464	881	39.8464	934	39.8464	1538	39.8464	1142	39.8464	1171	39.8464	1342	39.8464	1126	39.8464	1245	39.8464	1037	39.8464	1162	39.8464	1121	39.8464	1002	39.8464	1381	39.8464	989	39.8464	1099	39.8464	1168	39.8464	1135	39.8464	1098	39.8464	1002	39.8464	1213
						39.8858	2950	39.8858	1546	39.8858	718	39.8858	875	39.8858	1171	39.8858	1083	39.8858	1109	39.8858	1257	39.8858	1110	39.8858	1221	39.8858	1038	39.8858	1097	39.8858	1173	39.8858	1163	39.8858	1241	39.8858	1070	39.8858	927	39.8858	1089	39.8858	1255	39.8858	1088	39.8858	1200	39.8858	1042
						39.9252	2929	39.9252	1472	39.9252	805	39.9252	874	39.9252	1115	39.9252	1152	39.9252	1160	39.9252	1287	39.9252	1035	39.9252	1158	39.9252	926	39.9252	1173	39.9252	851	39.9252	1047	39.9252	1162	39.9252	934	39.9252	934	39.9252	1145	39.9252	1438	39.9252	1194	39.9252	1218	39.9252	1028
						39.9645	3135	39.9645	1470	39.9645	745	39.9645	929	39.9645	983	39.9645	1109	39.9645	1234	39.9645	1405	39.9645	1044	39.9645	1042	39.9645	1047	39.9645	1167	39.9645	966	39.9645	1119	39.9645	1313	39.9645	1086	39.9645	863	39.9645	1000	39.9645	1118	39.9645	1069	39.9645	1157	39.9645	1112
						40.0039	3133	40.0039	1525	40.0039	834	40.0039	864	40.0039	1132	40.0039	1207	40.0039	1104	40.0039	1169	40.0039	1164	40.0039	946	40.0039	929	40.0039	904	40.0039	1069	40.0039	1060	40.0039	1281	40.0039	991	40.0039	985	40.0039	1166	40.0039	1160	40.0039	969	40.0039	1126	40.0039	985
						40.0433	2500	40.0433	1445	40.0433	608	40.0433	749	40.0433	1015	40.0433	929	40.0433	1025	40.0433	1271	40.0433	1087	40.0433	1230	40.0433	1084	40.0433	1007	40.0433	915	40.0433	1072	40.0433	1173	40.0433	1025	40.0433	845	40.0433	1070	40.0433	1246	40.0433	1042	40.0433	1038	40.0433	1138
						40.0827	2000	40.0827	1419	40.0827	716	40.0827	788	40.0827	988	40.0827	1030	40.0827	1022	40.0827	1272	40.0827	1077	40.0827	1035	40.0827	932	40.0827	1133	40.0827	1002	40.0827	1119	40.0827	1137	40.0827	1081	40.0827	985	40.0827	1020	40.0827	1215	40.0827	1020	40.0827	986	40.0827	943
						40.1221	1331	40.1221	1336	40.1221	664	40.1221	881	40.1221	806	40.1221	920	40.1221	959	40.1221	1272	40.1221	1147	40.1221	1147	40.1221	1063	40.1221	1173	40.1221	920	40.1221	947	40.1221	1097	40.1221	999	40.1221	914	40.1221	1049	40.1221	1156	40.1221	981	40.1221	988	40.1221	1089
						40.1615	1060	40.1615	1469	40.1615	525	40.1615	815	40.1615	880	40.1615	1055	40.1615	1124	40.1615	1290	40.1615	1055	40.1615	1137	40.1615	1085	40.1615	995	40.1615	974	40.1615	1044	40.1615	1344	40.1615	1065	40.1615	804	40.1615	1109	40.1615	1189	40.1615	1014	40.1615	978	40.1615	1076
						40.2009	714	40.2009	1255	40.2009	813	40.2009	890	40.2009	903	40.2009	983	40.2009	1196	40.2009	1118	40.2009	958	40.2009	961	40.2009	832	40.2009	1028	40.2009	1128	40.2009	1008	40.2009	1081	40.2009	1025	40.2009	805	40.2009	1062	40.2009	1311	40.2009	1073	40.2009	981	40.2009	1131
						40.2403	679	40.2403	1424	40.2403	511	40.2403	690	40.2403	996	40.2403	945	40.2403	1031	40.2403	1202	40.2403	1109	40.2403	1039	40.2403	1013	40.2403	1110	40.2403	965	40.2403	936	40.2403	1111	40.2403	1072	40.2403	823	40.2403	1076	40.2403	1273	40.2403	1098	40.2403	1081	40.2403	1054
						40.2797	583	40.2797	1463	40.2797	579	40.2797	707	40.2797	912	40.2797	929	40.2797	1050	40.2797	1212	40.2797	946	40.2797	1039	40.2797	947	40.2797	1032	40.2797	926	40.2797	1124	40.2797	1239	40.2797	1103	40.2797	831	40.2797	1263	40.2797	1195	40.2797	1117	40.2797	928	40.2797	1170
						40.3191	678	40.3191	1311	40.3191	535	40.3191	665	40.3191	868	40.3191	940	40.3191	1107	40.3191	1082	40.3191	1000	40.3191	1134	40.3191	816	40.3191	1031	40.3191	865	40.3191	1158	40.3191	1065	40.3191	958	40.3191	1040	40.3191	1117	40.3191	1247	40.3191	927	40.3191	1088	40.3191	1015
						40.3584	501	40.3584	1353	40.3584	685	40.3584	807	40.3584	779	40.3584	925	40.3584	1109	40.3584	1341	40.3584	1114	40.3584	1208	40.3584	943	40.3584	1039	40.3584	963	40.3584	1019	40.3584	1095	40.3584	1082	40.3584	885	40.3584	1215	40.3584	1093	40.3584	904	40.3584	1055	40.3584	1032
						40.3978	581	40.3978	1445	40.3978	697	40.3978	642	40.3978	695	40.3978	1023	40.3978	1104	40.3978	1216	40.3978	900	40.3978	1082	40.3978	993	40.3978	948	40.3978	959	40.3978	974	40.3978	1055	40.3978	1138	40.3978	926	40.3978	1191	40.3978	1029	40.3978	1037	40.3978	927	40.3978	1131
						40.4372	602	40.4372	1270	40.4372	632	40.4372	635	40.4372	1007	40.4372	1011	40.4372	1223	40.4372	1198	40.4372	970	40.4372	991	40.4372	785	40.4372	1050	40.4372	886	40.4372	1021	40.4372	1187	40.4372	1009	40.4372	1022	40.4372	1055	40.4372	1153	40.4372	1065	40.4372	873	40.4372	1161
						40.4766	656	40.4766	1306	40.4766	521	40.4766	651	40.4766	835	40.4766	1015	40.4766	1072	40.4766	1204	40.4766	1073	40.4766	1085	40.4766	1228	40.4766	1068	40.4766	1162	40.4766	1005	40.4766	1175	40.4766	1044	40.4766	909	40.4766	1088	40.4766	1263	40.4766	1017	40.4766	1003	40.4766	1068
						40.516	578	40.516	1280	40.516	663	40.516	654	40.516	884	40.516	950	40.516	934	40.516	1263	40.516	1018	40.516	1171	40.516	1042	40.516	1079	40.516	975	40.516	1258	40.516	1254	40.516	1134	40.516	887	40.516	1095	40.516	1439	40.516	972	40.516	978	40.516	975
						40.5554	523	40.5554	1379	40.5554	605	40.5554	697	40.5554	942	40.5554	1117	40.5554	1147	40.5554	1053	40.5554	1041	40.5554	1210	40.5554	1010	40.5554	1134	40.5554	1075	40.5554	1009	40.5554	1150	40.5554	1009	40.5554	961	40.5554	945	40.5554	1276	40.5554	953	40.5554	1016	40.5554	929
						40.5948	510	40.5948	1299	40.5948	573	40.5948	846	40.5948	654	40.5948	1003	40.5948	1143	40.5948	1300	40.5948	1072	40.5948	1184	40.5948	1010	40.5948	1052	40.5948	787	40.5948	1124	40.5948	1123	40.5948	961	40.5948	967	40.5948	1088	40.5948	1101	40.5948	1138	40.5948	897	40.5948	1048
						40.6342	531	40.6342	1393	40.6342	701	40.6342	797	40.6342	629	40.6342	1005	40.6342	1002	40.6342	1275	40.6342	976	40.6342	1139	40.6342	870	40.6342	999	40.6342	793	40.6342	1042	40.6342	1098	40.6342	1204	40.6342	982	40.6342	987	40.6342	1142	40.6342	973	40.6342	970	40.6342	1189
						40.6736	668	40.6736	1354	40.6736	584	40.6736	525	40.6736	869	40.6736	1049	40.6736	1136	40.6736	1147	40.6736	999	40.6736	933	40.6736	773	40.6736	1107	40.6736	1113	40.6736	857	40.6736	1069	40.6736	1059	40.6736	849	40.6736	952	40.6736	1034	40.6736	1097	40.6736	887	40.6736	1003
						40.713	487	40.713	1232	40.713	545	40.713	726	40.713	844	40.713	1075	40.713	956	40.713	1305	40.713	913	40.713	942	40.713	1117	40.713	940	40.713	1113	40.713	1187	40.713	1348	40.713	1183	40.713	916	40.713	1079	40.713	1249	40.713	1024	40.713	996	40.713	972
						40.7524	550	40.7524	1317	40.7524	553	40.7524	637	40.7524	926	40.7524	991	40.7524	1096	40.7524	1331	40.7524	1113	40.7524	953	40.7524	1074	40.7524	1104	40.7524	1021	40.7524	1090	40.7524	1161	40.7524	1235	40.7524	928	40.7524	1043	40.7524	1229	40.7524	916	40.7524	937	40.7524	1212
						40.7918	636	40.7918	1139	40.7918	603	40.7918	792	40.7918	770	40.7918	1080	40.7918	1128	40.7918	1187	40.7918	1058	40.7918	879	40.7918	789	40.7918	1111	40.7918	848	40.7918	960	40.7918	1120	40.7918	1087	40.7918	864	40.7918	1265	40.7918	1179	40.7918	1013	40.7918	892	40.7918	1093
						40.8311	627	40.8311	1199	40.8311	627	40.8311	739	40.8311	720	40.8311	947	40.8311	990	40.8311	1241	40.8311	1001	40.8311	1008	40.8311	1081	40.8311	1066	40.8311	860	40.8311	959	40.8311	1244	40.8311	1120	40.8311	931	40.8311	1132	40.8311	1260	40.8311	1061	40.8311	808	40.8311	1045
						40.8705	701	40.8705	1155	40.8705	525	40.8705	947	40.8705	762	40.8705	896	40.8705	952	40.8705	1271	40.8705	967	40.8705	912	40.8705	1090	40.8705	1037	40.8705	858	40.8705	1088	40.8705	1189	40.8705	1186	40.8705	981	40.8705	1068	40.8705	1278	40.8705	1120	40.8705	1008	40.8705	1064
						40.9099	650	40.9099	1354	40.9099	574	40.9099	759	40.9099	674	40.9099	1013	40.9099	1052	40.9099	1101	40.9099	975	40.9099	938	40.9099	940	40.9099	1009	40.9099	963	40.9099	780	40.9099	1265	40.9099	836	40.9099	868	40.9099	1073	40.9099	1280	40.9099	1151	40.9099	964	40.9099	1117
						40.9493	545	40.9493	1296	40.9493	562	40.9493	787	40.9493	785	40.9493	882	40.9493	1064	40.9493	1258	40.9493	939	40.9493	933	40.9493	997	40.9493	1028	40.9493	1085	40.9493	918	40.9493	1085	40.9493	1159	40.9493	802	40.9493	1146	40.9493	1238	40.9493	1068	40.9493	1063	40.9493	1029
						40.9887	453	40.9887	1312	40.9887	626	40.9887	685	40.9887	855	40.9887	930	40.9887	1175	40.9887	990	40.9887	1095	40.9887	1047	40.9887	867	40.9887	898	40.9887	940	40.9887	883	40.9887	1338	40.9887	1017	40.9887	873	40.9887	1110	40.9887	1210	40.9887	1146	40.9887	1084	40.9887	971
						41.0281	491	41.0281	1360	41.0281	739	41.0281	661	41.0281	830	41.0281	1198	41.0281	1175	41.0281	1285	41.0281	1037	41.0281	1018	41.0281	1064	41.0281	1027	41.0281	843	41.0281	1016	41.0281	1232	41.0281	1225	41.0281	799	41.0281	1080	41.0281	1274	41.0281	950	41.0281	949	41.0281	1026
						41.0675	507	41.0675	1173	41.0675	667	41.0675	766	41.0675	599	41.0675	1109	41.0675	992	41.0675	1086	41.0675	1047	41.0675	1084	41.0675	1003	41.0675	1124	41.0675	919	41.0675	954	41.0675	1274	41.0675	1113	41.0675	818	41.0675	1029	41.0675	1321	41.0675	1241	41.0675	921	41.0675	1086
						41.1069	550	41.1069	1271	41.1069	688	41.1069	713	41.1069	668	41.1069	1104	41.1069	1033	41.1069	1294	41.1069	1092	41.1069	1056	41.1069	1000	41.1069	1014	41.1069	931	41.1069	1034	41.1069	1088	41.1069	1047	41.1069	860	41.1069	1083	41.1069	1182	41.1069	1083	41.1069	1061	41.1069	1353
						41.1463	483	41.1463	1304	41.1463	573	41.1463	853	41.1463	873	41.1463	1151	41.1463	1082	41.1463	1326	41.1463	985	41.1463	1043	41.1463	904	41.1463	1188	41.1463	910	41.1463	999	41.1463	1097	41.1463	1153	41.1463	938	41.1463	1064	41.1463	1260	41.1463	905	41.1463	1143	41.1463	1185
						41.1857	525	41.1857	1392	41.1857	626	41.1857	611	41.1857	740	41.1857	973	41.1857	1012	41.1857	1210	41.1857	997	41.1857	1199	41.1857	1143	41.1857	1098	41.1857	908	41.1857	1116	41.1857	1279	41.1857	981	41.1857	983	41.1857	1070	41.1857	1089	41.1857	962	41.1857	1035	41.1857	1183
						41.2251	409	41.2251	1397	41.2251	837	41.2251	845	41.2251	787	41.2251	1120	41.2251	947	41.2251	1263	41.2251	1166	41.2251	970	41.2251	1068	41.2251	1083	41.2251	839	41.2251	1053	41.2251	999	41.2251	1235	41.2251	866	41.2251	1087	41.2251	1088	41.2251	1115	41.2251	1061	41.2251	1002
						41.2644	302	41.2644	1323	41.2644	693	41.2644	637	41.2644	874	41.2644	968	41.2644	1110	41.2644	1290	41.2644	1151	41.2644	985	41.2644	936	41.2644	1198	41.2644	855	41.2644	957	41.2644	1233	41.2644	944	41.2644	870	41.2644	1033	41.2644	1212	41.2644	1210	41.2644	1011	41.2644	1205
						41.3038	382	41.3038	1427	41.3038	660	41.3038	773	41.3038	760	41.3038	937	41.3038	1055	41.3038	1241	41.3038	1085	41.3038	1098	41.3038	1012	41.3038	940	41.3038	835	41.3038	935	41.3038	1213	41.3038	1091	41.3038	1082	41.3038	1336	41.3038	967	41.3038	1119	41.3038	961	41.3038	1080
						41.3432	534	41.3432	1347	41.3432	811	41.3432	833	41.3432	823	41.3432	1134	41.3432	1019	41.3432	1370	41.3432	969	41.3432	1131	41.3432	971	41.3432	1226	41.3432	908	41.3432	1099	41.3432	1285	41.3432	1099	41.3432	932	41.3432	1122	41.3432	1229	41.3432	1168	41.3432	984	41.3432	1112
						41.3826	499	41.3826	1348	41.3826	533	41.3826	662	41.3826	767	41.3826	940	41.3826	1082	41.3826	1290	41.3826	1052	41.3826	1136	41.3826	919	41.3826	994	41.3826	1101	41.3826	1123	41.3826	1298	41.3826	1332	41.3826	907	41.3826	1198	41.3826	1181	41.3826	1025	41.3826	989	41.3826	1141
						41.422	456	41.422	1541	41.422	588	41.422	695	41.422	826	41.422	1096	41.422	1228	41.422	1262	41.422	1111	41.422	1047	41.422	1070	41.422	967	41.422	887	41.422	840	41.422	1102	41.422	1047	41.422	1033	41.422	1122	41.422	1272	41.422	1083	41.422	1125	41.422	1170
						41.4614	492	41.4614	1326	41.4614	705	41.4614	564	41.4614	1014	41.4614	952	41.4614	1062	41.4614	1124	41.4614	846	41.4614	1119	41.4614	1105	41.4614	988	41.4614	1025	41.4614	962	41.4614	1219	41.4614	1103	41.4614	1022	41.4614	1098	41.4614	1147	41.4614	1035	41.4614	886	41.4614	1113
						41.5008	484	41.5008	1222	41.5008	581	41.5008	789	41.5008	930	41.5008	960	41.5008	1090	41.5008	1335	41.5008	1177	41.5008	981	41.5008	1056	41.5008	1162	41.5008	885	41.5008	994	41.5008	1270	41.5008	1194	41.5008	1082	41.5008	1204	41.5008	1211	41.5008	1067	41.5008	1054	41.5008	1065
						41.5402	383	41.5402	1339	41.5402	557	41.5402	750	41.5402	782	41.5402	1069	41.5402	1032	41.5402	1282	41.5402	1098	41.5402	1147	41.5402	1127	41.5402	1024	41.5402	907	41.5402	1123	41.5402	1331	41.5402	1022	41.5402	1005	41.5402	1202	41.5402	1169	41.5402	1055	41.5402	1029	41.5402	1111
						41.5796	599	41.5796	1350	41.5796	574	41.5796	834	41.5796	645	41.5796	1095	41.5796	1023	41.5796	1219	41.5796	1189	41.5796	1122	41.5796	1038	41.5796	1084	41.5796	1075	41.5796	1148	41.5796	1340	41.5796	1117	41.5796	1132	41.5796	1339	41.5796	1262	41.5796	1170	41.5796	1143	41.5796	1257
						41.6189	540	41.6189	1304	41.6189	532	41.6189	711	41.6189	788	41.6189	1001	41.6189	1021	41.6189	1291	41.6189	1164	41.6189	1194	41.6189	1044	41.6189	983	41.6189	976	41.6189	1153	41.6189	1298	41.6189	1308	41.6189	1092	41.6189	1325	41.6189	1351	41.6189	1238	41.6189	1085	41.6189	1308
						41.6583	438	41.6583	1208	41.6583	685	41.6583	729	41.6583	884	41.6583	1101	41.6583	1239	41.6583	1110	41.6583	1250	41.6583	1155	41.6583	1073	41.6583	1198	41.6583	1178	41.6583	1358	41.6583	1581	41.6583	1236	41.6583	1271	41.6583	1241	41.6583	1373	41.6583	1232	41.6583	1427	41.6583	1502
						41.6977	531	41.6977	1213	41.6977	813	41.6977	671	41.6977	913	41.6977	1047	41.6977	1169	41.6977	1326	41.6977	1156	41.6977	1123	41.6977	1339	41.6977	1291	41.6977	1233	41.6977	1285	41.6977	1431	41.6977	1452	41.6977	1087	41.6977	1431	41.6977	1330	41.6977	1440	41.6977	1275	41.6977	1361
						41.7371	659	41.7371	1331	41.7371	579	41.7371	937	41.7371	945	41.7371	1021	41.7371	968	41.7371	1317	41.7371	1252	41.7371	1319	41.7371	1324	41.7371	1299	41.7371	1303	41.7371	1457	41.7371	1512	41.7371	1351	41.7371	1251	41.7371	1559	41.7371	1585	41.7371	1352	41.7371	1386	41.7371	1407
						41.7765	351	41.7765	1428	41.7765	646	41.7765	667	41.7765	591	41.7765	1271	41.7765	1199	41.7765	1498	41.7765	1250	41.7765	1257	41.7765	1238	41.7765	1623	41.7765	1399	41.7765	1599	41.7765	1568	41.7765	1498	41.7765	1302	41.7765	1543	41.7765	1432	41.7765	1375	41.7765	1312	41.7765	1536
						41.8159	556	41.8159	1055	41.8159	705	41.8159	674	41.8159	907	41.8159	1166	41.8159	1149	41.8159	1505	41.8159	1367	41.8159	1285	41.8159	1428	41.8159	1413	41.8159	1494	41.8159	1422	41.8159	1600	41.8159	1703	41.8159	1284	41.8159	1478	41.8159	1690	41.8159	1560	41.8159	1554	41.8159	1631
						41.8553	292	41.8553	1289	41.8553	642	41.8553	785	41.8553	941	41.8553	1167	41.8553	1164	41.8553	1326	41.8553	1266	41.8553	1433	41.8553	1428	41.8553	1336	41.8553	1347	41.8553	1524	41.8553	1595	41.8553	1750	41.8553	1301	41.8553	1517	41.8553	1735	41.8553	1388	41.8553	1558	41.8553	1652
						41.8947	335	41.8947	1357	41.8947	591	41.8947	788	41.8947	767	41.8947	1104	41.8947	1311	41.8947	1423	41.8947	1210	41.8947	1332	41.8947	1595	41.8947	1521	41.8947	1275	41.8947	1515	41.8947	1732	41.8947	1589	41.8947	1524	41.8947	1447	41.8947	1663	41.8947	1467	41.8947	1412	41.8947	1477
						41.9341	556	41.9341	1278	41.9341	554	41.9341	708	41.9341	889	41.9341	1065	41.9341	1126	41.9341	1348	41.9341	1099	41.9341	1455	41.9341	1436	41.9341	1421	41.9341	1207	41.9341	1583	41.9341	1647	41.9341	1669	41.9341	1215	41.9341	1606	41.9341	1544	41.9341	1353	41.9341	1469	41.9341	1445
						41.9735	408	41.9735	1326	41.9735	680	41.9735	806	41.9735	648	41.9735	1107	41.9735	1067	41.9735	1325	41.9735	1291	41.9735	1338	41.9735	1387	41.9735	1351	41.9735	1173	41.9735	1287	41.9735	1429	41.9735	1428	41.9735	1103	41.9735	1264	41.9735	1507	41.9735	1347	41.9735	1259	41.9735	1349
						42.0129	389	42.0129	1331	42.0129	665	42.0129	858	42.0129	857	42.0129	994	42.0129	1128	42.0129	1294	42.0129	1049	42.0129	1163	42.0129	1166	42.0129	1167	42.0129	1077	42.0129	1208	42.0129	1381	42.0129	1247	42.0129	1173	42.0129	1437	42.0129	1454	42.0129	1418	42.0129	1194	42.0129	1332
						42.0523	416	42.0523	1296	42.0523	548	42.0523	681	42.0523	815	42.0523	954	42.0523	1246	42.0523	1083	42.0523	1260	42.0523	1188	42.0523	1231	42.0523	1257	42.0523	1172	42.0523	1195	42.0523	1211	42.0523	1326	42.0523	1147	42.0523	1277	42.0523	1392	42.0523	1283	42.0523	1179	42.0523	1336
						42.0916	561	42.0916	1094	42.0916	543	42.0916	836	42.0916	696	42.0916	963	42.0916	1254	42.0916	1055	42.0916	1222	42.0916	1137	42.0916	1063	42.0916	1046	42.0916	1056	42.0916	1229	42.0916	1187	42.0916	1356	42.0916	1015	42.0916	1161	42.0916	1186	42.0916	1256	42.0916	1067	42.0916	1280
						42.131	508	42.131	1238	42.131	591	42.131	750	42.131	807	42.131	1222	42.131	1251	42.131	1253	42.131	1062	42.131	1144	42.131	1170	42.131	1137	42.131	897	42.131	1044	42.131	1365	42.131	1080	42.131	1001	42.131	1217	42.131	1306	42.131	1062	42.131	1202	42.131	1077
						42.1704	524	42.1704	1314	42.1704	614	42.1704	673	42.1704	778	42.1704	1118	42.1704	1158	42.1704	1261	42.1704	1142	42.1704	1111	42.1704	1151	42.1704	1036	42.1704	1023	42.1704	798	42.1704	1329	42.1704	1242	42.1704	1044	42.1704	1214	42.1704	1457	42.1704	1136	42.1704	1187	42.1704	1084
						42.2098	360	42.2098	1232	42.2098	786	42.2098	746	42.2098	830	42.2098	1072	42.2098	1177	42.2098	1297	42.2098	1100	42.2098	1249	42.2098	1122	42.2098	1008	42.2098	999	42.2098	1001	42.2098	1205	42.2098	1084	42.2098	1045	42.2098	1184	42.2098	1513	42.2098	1219	42.2098	1024	42.2098	1341
						42.2492	540	42.2492	1467	42.2492	602	42.2492	904	42.2492	801	42.2492	1151	42.2492	1159	42.2492	1313	42.2492	1113	42.2492	1192	42.2492	999	42.2492	956	42.2492	931	42.2492	1026	42.2492	1217	42.2492	1147	42.2492	868	42.2492	1196	42.2492	1362	42.2492	924	42.2492	1001	42.2492	1266
						42.2886	543	42.2886	1275	42.2886	638	42.2886	650	42.2886	977	42.2886	1194	42.2886	1226	42.2886	1072	42.2886	1071	42.2886	1063	42.2886	929	42.2886	1073	42.2886	1047	42.2886	1146	42.2886	1312	42.2886	1193	42.2886	1062	42.2886	1131	42.2886	1279	42.2886	1013	42.2886	1077	42.2886	1111
						42.328	548	42.328	1395	42.328	437	42.328	677	42.328	943	42.328	916	42.328	1117	42.328	1286	42.328	1182	42.328	1161	42.328	1190	42.328	1070	42.328	929	42.328	1103	42.328	1389	42.328	1279	42.328	918	42.328	1197	42.328	1364	42.328	1070	42.328	1075	42.328	1192
						42.3674	714	42.3674	1281	42.3674	535	42.3674	904	42.3674	866	42.3674	1075	42.3674	917	42.3674	1160	42.3674	1124	42.3674	947	42.3674	1030	42.3674	964	42.3674	911	42.3674	924	42.3674	1243	42.3674	1254	42.3674	1038	42.3674	1089	42.3674	1209	42.3674	1120	42.3674	1082	42.3674	1253
						42.4068	426	42.4068	1255	42.4068	558	42.4068	819	42.4068	811	42.4068	1028	42.4068	1138	42.4068	1160	42.4068	1129	42.4068	1129	42.4068	1056	42.4068	1061	42.4068	914	42.4068	1018	42.4068	1310	42.4068	1293	42.4068	959	42.4068	1239	42.4068	1274	42.4068	1146	42.4068	1085	42.4068	1111
						42.4462	759	42.4462	1395	42.4462	447	42.4462	734	42.4462	693	42.4462	1078	42.4462	1045	42.4462	1181	42.4462	963	42.4462	1123	42.4462	1283	42.4462	1059	42.4462	888	42.4462	1273	42.4462	1297	42.4462	1170	42.4462	930	42.4462	1133	42.4462	1346	42.4462	1106	42.4462	1048	42.4462	1122
						42.4856	504	42.4856	1539	42.4856	597	42.4856	679	42.4856	863	42.4856	1008	42.4856	1196	42.4856	1190	42.4856	1236	42.4856	1124	42.4856	1089	42.4856	1188	42.4856	999	42.4856	867	42.4856	1290	42.4856	1144	42.4856	1068	42.4856	1255	42.4856	1232	42.4856	1242	42.4856	1223	42.4856	1101
						42.5249	452	42.5249	1366	42.5249	602	42.5249	601	42.5249	754	42.5249	1004	42.5249	1145	42.5249	1131	42.5249	1175	42.5249	1058	42.5249	1255	42.5249	1192	42.5249	919	42.5249	1059	42.5249	1258	42.5249	1207	42.5249	914	42.5249	1220	42.5249	1446	42.5249	1155	42.5249	1100	42.5249	1210
						42.5643	397	42.5643	1386	42.5643	641	42.5643	688	42.5643	844	42.5643	1071	42.5643	1165	42.5643	1268	42.5643	1104	42.5643	1030	42.5643	989	42.5643	1246	42.5643	1164	42.5643	1098	42.5643	1355	42.5643	1350	42.5643	1068	42.5643	1208	42.5643	1214	42.5643	1103	42.5643	1056	42.5643	980
						42.6037	475	42.6037	1334	42.6037	465	42.6037	610	42.6037	819	42.6037	1186	42.6037	985	42.6037	1400	42.6037	1044	42.6037	1094	42.6037	880	42.6037	1091	42.6037	1123	42.6037	1121	42.6037	1371	42.6037	1203	42.6037	1048	42.6037	1119	42.6037	1505	42.6037	992	42.6037	1241	42.6037	1178
						42.6431	430	42.6431	1216	42.6431	562	42.6431	728	42.6431	946	42.6431	1036	42.6431	1280	42.6431	1363	42.6431	1166	42.6431	1162	42.6431	1101	42.6431	861	42.6431	977	42.6431	1039	42.6431	1374	42.6431	1020	42.6431	1084	42.6431	1136	42.6431	1224	42.6431	1092	42.6431	1169	42.6431	1125
						42.6825	481	42.6825	1245	42.6825	540	42.6825	706	42.6825	724	42.6825	999	42.6825	1118	42.6825	1129	42.6825	1061	42.6825	1161	42.6825	1155	42.6825	1149	42.6825	1063	42.6825	998	42.6825	1332	42.6825	1330	42.6825	1131	42.6825	1218	42.6825	1465	42.6825	1177	42.6825	1166	42.6825	1089
						42.7219	417	42.7219	1406	42.7219	534	42.7219	680	42.7219	994	42.7219	892	42.7219	984	42.7219	992	42.7219	988	42.7219	1239	42.7219	1051	42.7219	1050	42.7219	1023	42.7219	1246	42.7219	1280	42.7219	1342	42.7219	1204	42.7219	1236	42.7219	1349	42.7219	1106	42.7219	1120	42.7219	1336
						42.7613	564	42.7613	1475	42.7613	693	42.7613	792	42.7613	730	42.7613	1116	42.7613	1030	42.7613	1211	42.7613	1013	42.7613	1146	42.7613	1062	42.7613	1081	42.7613	968	42.7613	1147	42.7613	1428	42.7613	1279	42.7613	1049	42.7613	1311	42.7613	1451	42.7613	1306	42.7613	1285	42.7613	1167
						42.8007	686	42.8007	1197	42.8007	578	42.8007	530	42.8007	826	42.8007	1042	42.8007	1210	42.8007	1216	42.8007	1065	42.8007	1099	42.8007	1128	42.8007	1019	42.8007	775	42.8007	1122	42.8007	1296	42.8007	1195	42.8007	1334	42.8007	1255	42.8007	1300	42.8007	1070	42.8007	1156	42.8007	1000
						42.8401	630	42.8401	1428	42.8401	596	42.8401	746	42.8401	969	42.8401	1035	42.8401	1136	42.8401	1294	42.8401	1074	42.8401	1193	42.8401	1083	42.8401	1118	42.8401	1215	42.8401	1275	42.8401	1380	42.8401	1272	42.8401	1193	42.8401	1283	42.8401	1405	42.8401	1062	42.8401	1234	42.8401	1093
						42.8795	528	42.8795	1211	42.8795	648	42.8795	890	42.8795	844	42.8795	972	42.8795	1114	42.8795	1343	42.8795	1145	42.8795	1161	42.8795	1191	42.8795	1290	42.8795	991	42.8795	1181	42.8795	1368	42.8795	1430	42.8795	1102	42.8795	1243	42.8795	1458	42.8795	1268	42.8795	1426	42.8795	1377
						42.9188	513	42.9188	1407	42.9188	434	42.9188	778	42.9188	909	42.9188	1088	42.9188	1100	42.9188	1379	42.9188	1114	42.9188	1077	42.9188	993	42.9188	1204	42.9188	1083	42.9188	1200	42.9188	1318	42.9188	1386	42.9188	1154	42.9188	1113	42.9188	1253	42.9188	1356	42.9188	1210	42.9188	1214
						42.9582	570	42.9582	1339	42.9582	695	42.9582	717	42.9582	853	42.9582	1082	42.9582	1122	42.9582	1147	42.9582	1182	42.9582	1048	42.9582	941	42.9582	1111	42.9582	1192	42.9582	1294	42.9582	1354	42.9582	1266	42.9582	932	42.9582	1281	42.9582	1472	42.9582	1235	42.9582	1153	42.9582	1185
						42.9976	483	42.9976	1414	42.9976	711	42.9976	607	42.9976	831	42.9976	941	42.9976	971	42.9976	1277	42.9976	985	42.9976	1012	42.9976	1079	42.9976	1258	42.9976	1131	42.9976	1211	42.9976	1480	42.9976	1347	42.9976	973	42.9976	1198	42.9976	1310	42.9976	1220	42.9976	1320	42.9976	1242
						43.037	1	43.037	1	43.037	0	43.037	1	43.037	1	43.037	1	43.037	1	43.037	1	43.037	1	43.037	1	43.037	1	43.037	1	43.037	1	43.037	1	43.037	1	43.037	1	43.037	121	43.037	101	43.037	1	43.037	1	43.037	1	43.037	1
						43.0764	-116	43.0764	-94	43.0764	-63	43.0764	218	43.0764	218	43.0764	57	43.0764	144	43.0764	87	43.0764	-15	43.0764	79	43.0764	-1	43.0764	32	43.0764	44	43.0764	-34	43.0764	99	43.0764	-34	43.0764	-65	43.0764	54	43.0764	-66	43.0764	99	43.0764	-88	43.0764	-72
						43.1158	-111	43.1158	-106	43.1158	135	43.1158	-109	43.1158	-109	43.1158	16	43.1158	87	43.1158	-127	43.1158	-190	43.1158	65	43.1158	132	43.1158	81	43.1158	31	43.1158	-15	43.1158	-89	43.1158	-90	43.1158	64	43.1158	37	43.1158	-71	43.1158	-73	43.1158	-16	43.1158	74
						43.1552	-238	43.1552	-157	43.1552	1	43.1552	136	43.1552	136	43.1552	-59	43.1552	88	43.1552	-6	43.1552	9	43.1552	116	43.1552	-86	43.1552	64	43.1552	-61	43.1552	-104	43.1552	85	43.1552	-91	43.1552	75	43.1552	139	43.1552	6	43.1552	95	43.1552	-80	43.1552	-152
						43.1946	-171	43.1946	-115	43.1946	-90	43.1946	137	43.1946	137	43.1946	-43	43.1946	-107	43.1946	-128	43.1946	-10	43.1946	262	43.1946	-74	43.1946	6	43.1946	104	43.1946	-48	43.1946	0	43.1946	-200	43.1946	95	43.1946	-21	43.1946	64	43.1946	176	43.1946	90	43.1946	111
						43.234	-82	43.234	-116	43.234	-12	43.234	-26	43.234	-26	43.234	-88	43.234	6	43.234	-87	43.234	275	43.234	-47	43.234	-125	43.234	-58	43.234	102	43.234	-31	43.234	158	43.234	122	43.234	118	43.234	193	43.234	-116	43.234	109	43.234	-64	43.234	13
						43.2734	-220	43.2734	-13	43.2734	-168	43.2734	39	43.2734	39	43.2734	-36	43.2734	46	43.2734	23	43.2734	-34	43.2734	0	43.2734	-204	43.2734	120	43.2734	81	43.2734	81	43.2734	233	43.2734	174	43.2734	67	43.2734	-1	43.2734	-10	43.2734	47	43.2734	-80	43.2734	35
						43.3128	-257	43.3128	34	43.3128	-69	43.3128	-37	43.3128	-37	43.3128	6	43.3128	94	43.3128	-12	43.3128	2	43.3128	139	43.3128	-175	43.3128	-9	43.3128	173	43.3128	-51	43.3128	45	43.3128	111	43.3128	93	43.3128	57	43.3128	129	43.3128	105	43.3128	-27	43.3128	17
						43.3522	-102	43.3522	-126	43.3522	53	43.3522	-31	43.3522	-31	43.3522	-21	43.3522	-13	43.3522	-131	43.3522	65	43.3522	85	43.3522	-206	43.3522	60	43.3522	108	43.3522	-54	43.3522	-118	43.3522	-13	43.3522	167	43.3522	188	43.3522	-6	43.3522	38	43.3522	-231	43.3522	-6
						43.3915	-229	43.3915	42	43.3915	-21	43.3915	-115	43.3915	-115	43.3915	187	43.3915	144	43.3915	117	43.3915	130	43.3915	0	43.3915	-40	43.3915	1	43.3915	-66	43.3915	-123	43.3915	90	43.3915	70	43.3915	235	43.3915	23	43.3915	38	43.3915	99	43.3915	-136	43.3915	-21
						43.4309	-282	43.4309	-164	43.4309	-201	43.4309	27	43.4309	27	43.4309	-42	43.4309	-123	43.4309	-33	43.4309	145	43.4309	20	43.4309	-225	43.4309	-164	43.4309	-27	43.4309	-27	43.4309	-8	43.4309	-35	43.4309	77	43.4309	21	43.4309	67	43.4309	64	43.4309	-65	43.4309	8
						43.4703	-96	43.4703	-75	43.4703	-163	43.4703	82	43.4703	82	43.4703	-17	43.4703	66	43.4703	-108	43.4703	69	43.4703	127	43.4703	-294	43.4703	19	43.4703	108	43.4703	-292	43.4703	53	43.4703	43	43.4703	26	43.4703	-31	43.4703	118	43.4703	124	43.4703	-35	43.4703	-127
						43.5097	-237	43.5097	-42	43.5097	-46	43.5097	43	43.5097	43	43.5097	30	43.5097	78	43.5097	-67	43.5097	-64	43.5097	252	43.5097	51	43.5097	-172	43.5097	34	43.5097	25	43.5097	36	43.5097	-30	43.5097	81	43.5097	123	43.5097	112	43.5097	73	43.5097	-232	43.5097	-40
						43.5491	-115	43.5491	-141	43.5491	118	43.5491	-71	43.5491	-71	43.5491	22	43.5491	194	43.5491	-142	43.5491	-53	43.5491	50	43.5491	-184	43.5491	-126	43.5491	19	43.5491	-100	43.5491	-115	43.5491	97	43.5491	-13	43.5491	-10	43.5491	-96	43.5491	77	43.5491	-69	43.5491	48
						43.5885	-222	43.5885	9	43.5885	-114	43.5885	83	43.5885	83	43.5885	90	43.5885	99	43.5885	55	43.5885	-187	43.5885	221	43.5885	-176	43.5885	-28	43.5885	-131	43.5885	-67	43.5885	-63	43.5885	-299	43.5885	-47	43.5885	49	43.5885	-2	43.5885	-86	43.5885	-63	43.5885	-115
						43.6279	-183	43.6279	64	43.6279	-143	43.6279	-1	43.6279	-1	43.6279	19	43.6279	42	43.6279	-85	43.6279	-52	43.6279	-104	43.6279	-233	43.6279	-70	43.6279	22	43.6279	-37	43.6279	-89	43.6279	-94	43.6279	151	43.6279	17	43.6279	-80	43.6279	65	43.6279	-117	43.6279	-182
						43.6673	-94	43.6673	-40	43.6673	-112	43.6673	-94	43.6673	-94	43.6673	-150	43.6673	-40	43.6673	53	43.6673	166	43.6673	184	43.6673	-25	43.6673	-7	43.6673	-104	43.6673	-187	43.6673	15	43.6673	-138	43.6673	-104	43.6673	52	43.6673	-127	43.6673	-4	43.6673	-109	43.6673	-179
						43.7067	-184	43.7067	-144	43.7067	17	43.7067	155	43.7067	155	43.7067	-69	43.7067	67	43.7067	-37	43.7067	36	43.7067	23	43.7067	-102	43.7067	-9	43.7067	-36	43.7067	-119	43.7067	-50	43.7067	-165	43.7067	6	43.7067	22	43.7067	-65	43.7067	-20	43.7067	-27	43.7067	-4
						43.7461	-353	43.7461	-29	43.7461	103	43.7461	176	43.7461	176	43.7461	-17	43.7461	-7	43.7461	37	43.7461	-142	43.7461	89	43.7461	-108	43.7461	-44	43.7461	-7	43.7461	-121	43.7461	-22	43.7461	-45	43.7461	-23	43.7461	46	43.7461	-27	43.7461	124	43.7461	-240	43.7461	-38
						43.7854	-170	43.7854	-98	43.7854	-124	43.7854	226	43.7854	226	43.7854	-81	43.7854	-45	43.7854	-105	43.7854	21	43.7854	8	43.7854	-5	43.7854	-49	43.7854	201	43.7854	-141	43.7854	-31	43.7854	-67	43.7854	6	43.7854	-107	43.7854	-73	43.7854	-110	43.7854	-65	43.7854	-140
						43.8248	-253	43.8248	-229	43.8248	-218	43.8248	212	43.8248	212	43.8248	64	43.8248	-200	43.8248	-223	43.8248	93	43.8248	-40	43.8248	-128	43.8248	17	43.8248	75	43.8248	-56	43.8248	-312	43.8248	102	43.8248	-6	43.8248	-18	43.8248	-63	43.8248	55	43.8248	-195	43.8248	-223
						43.8642	-234	43.8642	-244	43.8642	-168	43.8642	104	43.8642	104	43.8642	47	43.8642	-55	43.8642	-123	43.8642	-16	43.8642	-103	43.8642	-99	43.8642	-11	43.8642	-12	43.8642	-193	43.8642	-95	43.8642	-72	43.8642	71	43.8642	-84	43.8642	-136	43.8642	77	43.8642	-191	43.8642	-81
						43.9036	-114	43.9036	-70	43.9036	-253	43.9036	3	43.9036	3	43.9036	48	43.9036	79	43.9036	-219	43.9036	101	43.9036	99	43.9036	-3	43.9036	-185	43.9036	150	43.9036	-147	43.9036	46	43.9036	-79	43.9036	66	43.9036	-163	43.9036	38	43.9036	196	43.9036	-66	43.9036	-2
						43.943	-186	43.943	-20	43.943	-6	43.943	38	43.943	38	43.943	-64	43.943	-68	43.943	8	43.943	40	43.943	87	43.943	-209	43.943	3	43.943	28	43.943	104	43.943	175	43.943	-37	43.943	-44	43.943	81	43.943	-268	43.943	67	43.943	74	43.943	4
						43.9824	-254	43.9824	-39	43.9824	-93	43.9824	42	43.9824	42	43.9824	154	43.9824	121	43.9824	-23	43.9824	100	43.9824	75	43.9824	-57	43.9824	31	43.9824	379	43.9824	-75	43.9824	232	43.9824	-50	43.9824	123	43.9824	-19	43.9824	-47	43.9824	135	43.9824	-1	43.9824	8
						44.0218	-168	44.0218	-43	44.0218	-30	44.0218	-23	44.0218	-23	44.0218	201	44.0218	164	44.0218	-2	44.0218	-87	44.0218	190	44.0218	-167	44.0218	-11	44.0218	287	44.0218	-18	44.0218	165	44.0218	151	44.0218	117	44.0218	156	44.0218	40	44.0218	127	44.0218	-96	44.0218	56
						44.0612	-200	44.0612	-38	44.0612	-28	44.0612	5	44.0612	5	44.0612	-77	44.0612	26	44.0612	135	44.0612	31	44.0612	369	44.0612	-23	44.0612	161	44.0612	40	44.0612	240	44.0612	267	44.0612	343	44.0612	405	44.0612	-6	44.0612	317	44.0612	249	44.0612	48	44.0612	54
						44.1006	-201	44.1006	167	44.1006	27	44.1006	168	44.1006	168	44.1006	-18	44.1006	-36	44.1006	8	44.1006	153	44.1006	366	44.1006	118	44.1006	281	44.1006	426	44.1006	474	44.1006	458	44.1006	432	44.1006	375	44.1006	79	44.1006	106	44.1006	314	44.1006	182	44.1006	311
						44.14	-150	44.14	-74	44.14	-135	44.14	-51	44.14	-51	44.14	88	44.14	143	44.14	222	44.14	297	44.14	285	44.14	479	44.14	381	44.14	619	44.14	579	44.14	560	44.14	584	44.14	444	44.14	371	44.14	246	44.14	506	44.14	263	44.14	231
						44.1794	92	44.1794	-35	44.1794	57	44.1794	-30	44.1794	-30	44.1794	-3	44.1794	133	44.1794	337	44.1794	229	44.1794	395	44.1794	310	44.1794	428	44.1794	656	44.1794	471	44.1794	801	44.1794	530	44.1794	413	44.1794	390	44.1794	392	44.1794	554	44.1794	445	44.1794	523
						44.2188	-130	44.2188	15	44.2188	-14	44.2188	57	44.2188	57	44.2188	178	44.2188	276	44.2188	246	44.2188	291	44.2188	431	44.2188	367	44.2188	317	44.2188	555	44.2188	660	44.2188	791	44.2188	628	44.2188	669	44.2188	362	44.2188	463	44.2188	665	44.2188	155	44.2188	465
						44.2581	-171	44.2581	-16	44.2581	-78	44.2581	62	44.2581	62	44.2581	149	44.2581	223	44.2581	292	44.2581	320	44.2581	307	44.2581	384	44.2581	649	44.2581	940	44.2581	560	44.2581	579	44.2581	407	44.2581	505	44.2581	602	44.2581	517	44.2581	544	44.2581	239	44.2581	361
						44.2975	-162	44.2975	57	44.2975	-10	44.2975	56	44.2975	56	44.2975	108	44.2975	282	44.2975	288	44.2975	307	44.2975	525	44.2975	153	44.2975	296	44.2975	480	44.2975	450	44.2975	457	44.2975	540	44.2975	580	44.2975	217	44.2975	404	44.2975	476	44.2975	422	44.2975	320
						44.3369	-201	44.3369	175	44.3369	33	44.3369	158	44.3369	158	44.3369	158	44.3369	379	44.3369	50	44.3369	450	44.3369	420	44.3369	321	44.3369	471	44.3369	394	44.3369	289	44.3369	503	44.3369	531	44.3369	471	44.3369	374	44.3369	336	44.3369	411	44.3369	197	44.3369	353
						44.3763	-61	44.3763	343	44.3763	-60	44.3763	239	44.3763	239	44.3763	256	44.3763	193	44.3763	293	44.3763	296	44.3763	431	44.3763	223	44.3763	374	44.3763	387	44.3763	409	44.3763	505	44.3763	374	44.3763	298	44.3763	335	44.3763	80	44.3763	397	44.3763	115	44.3763	218
						44.4157	-260	44.4157	126	44.4157	-20	44.4157	111	44.4157	111	44.4157	179	44.4157	213	44.4157	148	44.4157	262	44.4157	163	44.4157	166	44.4157	192	44.4157	317	44.4157	200	44.4157	402	44.4157	200	44.4157	310	44.4157	62	44.4157	184	44.4157	266	44.4157	107	44.4157	21
						44.4551	-78	44.4551	229	44.4551	40	44.4551	186	44.4551	186	44.4551	41	44.4551	304	44.4551	263	44.4551	89	44.4551	404	44.4551	150	44.4551	216	44.4551	356	44.4551	276	44.4551	330	44.4551	166	44.4551	281	44.4551	141	44.4551	189	44.4551	311	44.4551	103	44.4551	199
						44.4945	-199	44.4945	134	44.4945	-37	44.4945	318	44.4945	318	44.4945	97	44.4945	158	44.4945	105	44.4945	80	44.4945	322	44.4945	-7	44.4945	204	44.4945	-86	44.4945	55	44.4945	373	44.4945	162	44.4945	160	44.4945	209	44.4945	107	44.4945	260	44.4945	3	44.4945	64
						44.5339	-35	44.5339	66	44.5339	24	44.5339	127	44.5339	127	44.5339	141	44.5339	99	44.5339	203	44.5339	188	44.5339	201	44.5339	110	44.5339	207	44.5339	140	44.5339	193	44.5339	320	44.5339	-90	44.5339	62	44.5339	40	44.5339	50	44.5339	426	44.5339	54	44.5339	45
						44.5733	-162	44.5733	108	44.5733	135	44.5733	305	44.5733	305	44.5733	23	44.5733	163	44.5733	199	44.5733	180	44.5733	215	44.5733	129	44.5733	190	44.5733	110	44.5733	-45	44.5733	151	44.5733	54	44.5733	71	44.5733	81	44.5733	-44	44.5733	201	44.5733	113	44.5733	136
						44.6127	-168	44.6127	212	44.6127	82	44.6127	50	44.6127	50	44.6127	94	44.6127	267	44.6127	123	44.6127	210	44.6127	146	44.6127	-154	44.6127	274	44.6127	219	44.6127	-15	44.6127	249	44.6127	-89	44.6127	105	44.6127	91	44.6127	-40	44.6127	113	44.6127	-105	44.6127	2
						44.6521	-124	44.6521	152	44.6521	-110	44.6521	218	44.6521	218	44.6521	-128	44.6521	-75	44.6521	70	44.6521	106	44.6521	168	44.6521	-187	44.6521	-9	44.6521	105	44.6521	62	44.6521	116	44.6521	-4	44.6521	49	44.6521	37	44.6521	53	44.6521	20	44.6521	-62	44.6521	2
						44.6914	-39	44.6914	84	44.6914	39	44.6914	296	44.6914	296	44.6914	342	44.6914	197	44.6914	264	44.6914	209	44.6914	232	44.6914	-105	44.6914	-45	44.6914	127	44.6914	-97	44.6914	-115	44.6914	-48	44.6914	26	44.6914	110	44.6914	-131	44.6914	54	44.6914	-186	44.6914	-43
						44.7308	0	44.7308	-90	44.7308	18	44.7308	-20	44.7308	-20	44.7308	67	44.7308	293	44.7308	112	44.7308	147	44.7308	51	44.7308	96	44.7308	-56	44.7308	115	44.7308	16	44.7308	-10	44.7308	86	44.7308	123	44.7308	-161	44.7308	-36	44.7308	47	44.7308	-176	44.7308	-182
						44.7702	42	44.7702	55	44.7702	-39	44.7702	69	44.7702	69	44.7702	180	44.7702	202	44.7702	-21	44.7702	151	44.7702	-33	44.7702	-119	44.7702	-12	44.7702	-83	44.7702	-25	44.7702	18	44.7702	-28	44.7702	8	44.7702	-131	44.7702	-43	44.7702	232	44.7702	-248	44.7702	77
						44.8096	42	44.8096	60	44.8096	201	44.8096	266	44.8096	266	44.8096	-27	44.8096	90	44.8096	171	44.8096	-25	44.8096	110	44.8096	-97	44.8096	20	44.8096	25	44.8096	-79	44.8096	-16	44.8096	-9	44.8096	-54	44.8096	34	44.8096	-189	44.8096	-74	44.8096	-99	44.8096	-75
						44.849	-21	44.849	304	44.849	52	44.849	133	44.849	133	44.849	80	44.849	215	44.849	273	44.849	202	44.849	52	44.849	91	44.849	22	44.849	-23	44.849	36	44.849	-127	44.849	5	44.849	5	44.849	-46	44.849	115	44.849	147	44.849	172	44.849	14
						44.8884	-70	44.8884	281	44.8884	60	44.8884	-32	44.8884	-32	44.8884	207	44.8884	155	44.8884	59	44.8884	82	44.8884	136	44.8884	45	44.8884	21	44.8884	95	44.8884	-157	44.8884	-47	44.8884	-26	44.8884	-58	44.8884	-130	44.8884	-158	44.8884	45	44.8884	-64	44.8884	27
						44.9278	-110	44.9278	110	44.9278	24	44.9278	71	44.9278	71	44.9278	203	44.9278	168	44.9278	-47	44.9278	82	44.9278	155	44.9278	4	44.9278	49	44.9278	131	44.9278	-35	44.9278	73	44.9278	115	44.9278	53	44.9278	-42	44.9278	-149	44.9278	216	44.9278	-221	44.9278	18
						44.9672	134	44.9672	217	44.9672	-90	44.9672	228	44.9672	228	44.9672	349	44.9672	110	44.9672	94	44.9672	11	44.9672	-38	44.9672	39	44.9672	-183	44.9672	-118	44.9672	157	44.9672	-143	44.9672	-47	44.9672	95	44.9672	-194	44.9672	-226	44.9672	-89	44.9672	-171	44.9672	-6
						45.0066	-140	45.0066	-53	45.0066	96	45.0066	158	45.0066	158	45.0066	46	45.0066	152	45.0066	170	45.0066	-51	45.0066	18	45.0066	-110	45.0066	14	45.0066	128	45.0066	-172	45.0066	-125	45.0066	-42	45.0066	112	45.0066	-64	45.0066	-11	45.0066	-22	45.0066	-216	45.0066	-71
						45.046	-56	45.046	106	45.046	17	45.046	125	45.046	125	45.046	119	45.046	-83	45.046	-35	45.046	49	45.046	61	45.046	-180	45.046	-49	45.046	-37	45.046	-170	45.046	-101	45.046	-271	45.046	179	45.046	-74	45.046	-38	45.046	80	45.046	-202	45.046	-44
						45.0853	-198	45.0853	-39	45.0853	-56	45.0853	218	45.0853	218	45.0853	52	45.0853	177	45.0853	13	45.0853	37	45.0853	20	45.0853	-260	45.0853	-41	45.0853	104	45.0853	-121	45.0853	-56	45.0853	-138	45.0853	-193	45.0853	-146	45.0853	-49	45.0853	164	45.0853	37	45.0853	-133
						45.1247	126	45.1247	-52	45.1247	-7	45.1247	41	45.1247	41	45.1247	169	45.1247	68	45.1247	113	45.1247	91	45.1247	50	45.1247	-97	45.1247	52	45.1247	211	45.1247	-12	45.1247	-54	45.1247	-25	45.1247	26	45.1247	-6	45.1247	-161	45.1247	-65	45.1247	-161	45.1247	-61
						45.1641	55	45.1641	15	45.1641	16	45.1641	35	45.1641	35	45.1641	10	45.1641	198	45.1641	-200	45.1641	12	45.1641	148	45.1641	-113	45.1641	-161	45.1641	212	45.1641	-99	45.1641	-77	45.1641	-24	45.1641	23	45.1641	-237	45.1641	-1	45.1641	122	45.1641	-87	45.1641	-43
						45.2035	-119	45.2035	-66	45.2035	124	45.2035	68	45.2035	68	45.2035	11	45.2035	276	45.2035	11	45.2035	79	45.2035	106	45.2035	16	45.2035	-128	45.2035	79	45.2035	44	45.2035	-3	45.2035	-132	45.2035	-51	45.2035	-198	45.2035	-44	45.2035	132	45.2035	-99	45.2035	-163
						45.2429	-5	45.2429	175	45.2429	-143	45.2429	242	45.2429	242	45.2429	187	45.2429	12	45.2429	3	45.2429	104	45.2429	-1	45.2429	-75	45.2429	-44	45.2429	351	45.2429	35	45.2429	34	45.2429	14	45.2429	48	45.2429	-49	45.2429	-68	45.2429	-72	45.2429	-302	45.2429	-194
						45.2823	-3	45.2823	32	45.2823	79	45.2823	109	45.2823	109	45.2823	259	45.2823	41	45.2823	189	45.2823	-34	45.2823	88	45.2823	-9	45.2823	-63	45.2823	273	45.2823	5	45.2823	-104	45.2823	-122	45.2823	105	45.2823	63	45.2823	76	45.2823	-43	45.2823	20	45.2823	-11
						45.3217	53	45.3217	44	45.3217	27	45.3217	51	45.3217	51	45.3217	131	45.3217	250	45.3217	57	45.3217	-2	45.3217	368	45.3217	-45	45.3217	198	45.3217	-3	45.3217	38	45.3217	204	45.3217	48	45.3217	-36	45.3217	-6	45.3217	32	45.3217	48	45.3217	-135	45.3217	-108
						45.3611	-56	45.3611	87	45.3611	-99	45.3611	174	45.3611	174	45.3611	244	45.3611	450	45.3611	169	45.3611	207	45.3611	47	45.3611	-8	45.3611	94	45.3611	36	45.3611	63	45.3611	-24	45.3611	180	45.3611	85	45.3611	28	45.3611	29	45.3611	307	45.3611	-13	45.3611	-126
						45.4005	-75	45.4005	78	45.4005	-148	45.4005	267	45.4005	267	45.4005	317	45.4005	377	45.4005	178	45.4005	151	45.4005	94	45.4005	-18	45.4005	-20	45.4005	49	45.4005	168	45.4005	75	45.4005	175	45.4005	217	45.4005	105	45.4005	45	45.4005	206	45.4005	-38	45.4005	-6
						45.4399	-125	45.4399	49	45.4399	115	45.4399	173	45.4399	173	45.4399	192	45.4399	84	45.4399	241	45.4399	141	45.4399	252	45.4399	54	45.4399	146	45.4399	52	45.4399	-25	45.4399	90	45.4399	219	45.4399	-55	45.4399	30	45.4399	200	45.4399	-2	45.4399	-86	45.4399	98
						45.4793	-71	45.4793	119	45.4793	8	45.4793	218	45.4793	218	45.4793	186	45.4793	293	45.4793	248	45.4793	370	45.4793	304	45.4793	-144	45.4793	17	45.4793	334	45.4793	283	45.4793	200	45.4793	317	45.4793	24	45.4793	161	45.4793	-32	45.4793	111	45.4793	-81	45.4793	35
						45.5187	-60	45.5187	92	45.5187	-38	45.5187	219	45.5187	219	45.5187	229	45.5187	285	45.5187	163	45.5187	279	45.5187	466	45.5187	391	45.5187	429	45.5187	216	45.5187	157	45.5187	304	45.5187	270	45.5187	194	45.5187	207	45.5187	26	45.5187	119	45.5187	8	45.5187	71
						45.558	-132	45.558	262	45.558	-108	45.558	399	45.558	399	45.558	215	45.558	397	45.558	242	45.558	417	45.558	521	45.558	408	45.558	365	45.558	411	45.558	385	45.558	242	45.558	336	45.558	174	45.558	215	45.558	164	45.558	326	45.558	163	45.558	214
						45.5974	-31	45.5974	260	45.5974	87	45.5974	407	45.5974	407	45.5974	498	45.5974	464	45.5974	493	45.5974	432	45.5974	600	45.5974	369	45.5974	409	45.5974	651	45.5974	377	45.5974	559	45.5974	342	45.5974	450	45.5974	287	45.5974	333	45.5974	435	45.5974	239	45.5974	225
						45.6368	30	45.6368	383	45.6368	117	45.6368	414	45.6368	414	45.6368	651	45.6368	553	45.6368	654	45.6368	585	45.6368	877	45.6368	728	45.6368	833	45.6368	678	45.6368	578	45.6368	627	45.6368	684	45.6368	677	45.6368	454	45.6368	386	45.6368	501	45.6368	311	45.6368	433
						45.6762	2	45.6762	526	45.6762	337	45.6762	475	45.6762	475	45.6762	729	45.6762	902	45.6762	1130	45.6762	915	45.6762	1068	45.6762	851	45.6762	1239	45.6762	1041	45.6762	1152	45.6762	921	45.6762	1071	45.6762	501	45.6762	605	45.6762	702	45.6762	798	45.6762	504	45.6762	652
						45.7156	-11	45.7156	802	45.7156	368	45.7156	843	45.7156	843	45.7156	986	45.7156	1118	45.7156	1265	45.7156	1340	45.7156	1606	45.7156	1516	45.7156	1438	45.7156	1710	45.7156	1640	45.7156	1594	45.7156	1592	45.7156	1093	45.7156	880	45.7156	1044	45.7156	944	45.7156	583	45.7156	1011
						45.755	41	45.755	983	45.755	707	45.755	834	45.755	834	45.755	1448	45.755	1802	45.755	1873	45.755	2405	45.755	2502	45.755	2484	45.755	2472	45.755	2596	45.755	2501	45.755	2403	45.755	2426	45.755	1612	45.755	1230	45.755	1419	45.755	1541	45.755	1249	45.755	1403
						45.7944	46	45.7944	1659	45.7944	870	45.7944	1226	45.7944	1226	45.7944	2483	45.7944	3198	45.7944	3562	45.7944	3752	45.7944	4068	45.7944	3998	45.7944	3999	45.7944	3869	45.7944	3712	45.7944	3490	45.7944	3398	45.7944	2078	45.7944	2267	45.7944	1974	45.7944	2185	45.7944	1962	45.7944	2159
						45.8338	13	45.8338	2501	45.8338	1842	45.8338	1819	45.8338	1819	45.8338	4577	45.8338	5523	45.8338	5880	45.8338	6210	45.8338	6219	45.8338	5663	45.8338	5649	45.8338	5393	45.8338	5048	45.8338	4586	45.8338	4495	45.8338	2825	45.8338	2653	45.8338	2798	45.8338	3099	45.8338	2664	45.8338	2937
						45.8732	160	45.8732	4136	45.8732	3062	45.8732	3444	45.8732	3444	45.8732	8184	45.8732	8802	45.8732	8904	45.8732	8366	45.8732	7891	45.8732	6890	45.8732	6604	45.8732	6092	45.8732	5509	45.8732	4878	45.8732	4360	45.8732	2976	45.8732	3018	45.8732	3106	45.8732	3348	45.8732	3211	45.8732	3767
						45.9126	100	45.9126	7422	45.9126	5620	45.9126	6395	45.9126	6395	45.9126	11337	45.9126	10416	45.9126	9599	45.9126	8660	45.9126	7664	45.9126	6924	45.9126	6287	45.9126	5909	45.9126	5396	45.9126	4928	45.9126	4630	45.9126	3249	45.9126	3266	45.9126	3069	45.9126	3564	45.9126	3228	45.9126	3816
						45.9519	217	45.9519	12599	45.9519	9364	45.9519	10597	45.9519	10597	45.9519	10072	45.9519	8775	45.9519	7683	45.9519	7031	45.9519	6665	45.9519	6033	45.9519	5678	45.9519	5344	45.9519	5128	45.9519	4794	45.9519	4470	45.9519	3433	45.9519	3144	45.9519	3186	45.9519	3259	45.9519	3464	45.9519	3729
						45.9913	261	45.9913	16078	45.9913	10817	45.9913	12405	45.9913	12405	45.9913	7605	45.9913	7181	45.9913	6529	45.9913	6273	45.9913	5956	45.9913	5193	45.9913	5055	45.9913	4925	45.9913	4563	45.9913	4313	45.9913	4233	45.9913	3204	45.9913	3036	45.9913	3060	45.9913	3017	45.9913	3218	45.9913	3675
						46.0307	609	46.0307	15661	46.0307	9048	46.0307	9161	46.0307	9161	46.0307	6731	46.0307	6335	46.0307	5575	46.0307	5188	46.0307	4708	46.0307	4164	46.0307	4207	46.0307	3686	46.0307	3765	46.0307	3694	46.0307	3448	46.0307	2846	46.0307	2690	46.0307	2838	46.0307	2818	46.0307	2804	46.0307	3049
						46.0701	466	46.0701	12750	46.0701	7250	46.0701	7293	46.0701	7293	46.0701	4944	46.0701	3988	46.0701	3543	46.0701	3219	46.0701	3136	46.0701	2911	46.0701	2974	46.0701	2925	46.0701	2711	46.0701	2845	46.0701	2926	46.0701	2174	46.0701	2128	46.0701	2120	46.0701	2303	46.0701	2128	46.0701	2132
						46.1095	1028	46.1095	10554	46.1095	6421	46.1095	6648	46.1095	6648	46.1095	2833	46.1095	2380	46.1095	2021	46.1095	2025	46.1095	1937	46.1095	1908	46.1095	1889	46.1095	2261	46.1095	2091	46.1095	2078	46.1095	2222	46.1095	1857	46.1095	1706	46.1095	1698	46.1095	1686	46.1095	1691	46.1095	1837
						46.1489	1554	46.1489	7655	46.1489	4214	46.1489	3969	46.1489	3969	46.1489	1265	46.1489	1191	46.1489	1426	46.1489	1212	46.1489	1311	46.1489	1349	46.1489	1323	46.1489	1447	46.1489	1571	46.1489	1675	46.1489	1668	46.1489	1486	46.1489	1338	46.1489	1512	46.1489	1639	46.1489	1309	46.1489	1295
						46.1883	2218	46.1883	4678	46.1883	2250	46.1883	1788	46.1883	1788	46.1883	829	46.1883	799	46.1883	807	46.1883	895	46.1883	958	46.1883	852	46.1883	1035	46.1883	1269	46.1883	1074	46.1883	1158	46.1883	1075	46.1883	1046	46.1883	1079	46.1883	1110	46.1883	1119	46.1883	816	46.1883	1058
						46.2277	3150	46.2277	2416	46.2277	876	46.2277	1033	46.2277	1033	46.2277	256	46.2277	632	46.2277	622	46.2277	490	46.2277	585	46.2277	543	46.2277	562	46.2277	621	46.2277	585	46.2277	562	46.2277	930	46.2277	674	46.2277	862	46.2277	484	46.2277	775	46.2277	599	46.2277	609
						46.2671	4448	46.2671	1543	46.2671	531	46.2671	557	46.2671	557	46.2671	430	46.2671	439	46.2671	373	46.2671	410	46.2671	518	46.2671	104	46.2671	325	46.2671	483	46.2671	415	46.2671	419	46.2671	496	46.2671	373	46.2671	653	46.2671	432	46.2671	368	46.2671	312	46.2671	336
						46.3065	6082	46.3065	953	46.3065	457	46.3065	408	46.3065	408	46.3065	182	46.3065	258	46.3065	269	46.3065	409	46.3065	343	46.3065	209	46.3065	282	46.3065	456	46.3065	139	46.3065	433	46.3065	198	46.3065	235	46.3065	421	46.3065	166	46.3065	273	46.3065	20	46.3065	110
						46.3459	7761	46.3459	617	46.3459	307	46.3459	279	46.3459	279	46.3459	223	46.3459	151	46.3459	366	46.3459	259	46.3459	328	46.3459	167	46.3459	66	46.3459	151	46.3459	51	46.3459	219	46.3459	233	46.3459	183	46.3459	131	46.3459	354	46.3459	328	46.3459	-48	46.3459	-44
						46.3852	9366	46.3852	401	46.3852	-10	46.3852	339	46.3852	339	46.3852	176	46.3852	62	46.3852	190	46.3852	161	46.3852	126	46.3852	136	46.3852	25	46.3852	170	46.3852	-31	46.3852	292	46.3852	46	46.3852	42	46.3852	70	46.3852	120	46.3852	76	46.3852	-101	46.3852	-51
						46.4246	9668	46.4246	169	46.4246	135	46.4246	96	46.4246	96	46.4246	76	46.4246	192	46.4246	293	46.4246	171	46.4246	190	46.4246	62	46.4246	86	46.4246	48	46.4246	-47	46.4246	33	46.4246	-40	46.4246	59	46.4246	28	46.4246	-73	46.4246	126	46.4246	-155	46.4246	171
						46.464	9488	46.464	263	46.464	93	46.464	78	46.464	78	46.464	153	46.464	50	46.464	159	46.464	103	46.464	329	46.464	-2	46.464	35	46.464	149	46.464	-206	46.464	-148	46.464	-101	46.464	46	46.464	58	46.464	83	46.464	198	46.464	-166	46.464	-57
						46.5034	8625	46.5034	115	46.5034	-175	46.5034	41	46.5034	41	46.5034	123	46.5034	176	46.5034	-77	46.5034	105	46.5034	194	46.5034	-159	46.5034	-135	46.5034	-1	46.5034	-65	46.5034	-114	46.5034	113	46.5034	5	46.5034	-62	46.5034	-99	46.5034	83	46.5034	33	46.5034	-115
						46.5428	7348	46.5428	43	46.5428	41	46.5428	229	46.5428	229	46.5428	153	46.5428	161	46.5428	-32	46.5428	50	46.5428	16	46.5428	82	46.5428	-1	46.5428	100	46.5428	-145	46.5428	-188	46.5428	-311	46.5428	-88	46.5428	-5	46.5428	-17	46.5428	-42	46.5428	-266	46.5428	-80
						46.5822	5819	46.5822	254	46.5822	47	46.5822	53	46.5822	53	46.5822	-23	46.5822	135	46.5822	68	46.5822	-72	46.5822	181	46.5822	-8	46.5822	-88	46.5822	-99	46.5822	-109	46.5822	-124	46.5822	-218	46.5822	-41	46.5822	-20	46.5822	-132	46.5822	-1	46.5822	-191	46.5822	-108
						46.6216	4167	46.6216	204	46.6216	-23	46.6216	79	46.6216	79	46.6216	-48	46.6216	-67	46.6216	-15	46.6216	27	46.6216	-29	46.6216	-192	46.6216	-251	46.6216	-107	46.6216	-235	46.6216	-58	46.6216	-127	46.6216	-189	46.6216	-21	46.6216	-256	46.6216	-49	46.6216	-318	46.6216	-235
						46.661	2898	46.661	-31	46.661	-26	46.661	-8	46.661	-8	46.661	172	46.661	106	46.661	78	46.661	-37	46.661	196	46.661	-306	46.661	-240	46.661	70	46.661	-177	46.661	-113	46.661	-23	46.661	-167	46.661	-277	46.661	-45	46.661	59	46.661	-167	46.661	-272
						46.7004	1709	46.7004	9	46.7004	122	46.7004	139	46.7004	139	46.7004	111	46.7004	8	46.7004	-69	46.7004	152	46.7004	10	46.7004	-78	46.7004	-160	46.7004	-23	46.7004	-192	46.7004	-111	46.7004	-210	46.7004	-52	46.7004	-22	46.7004	-20	46.7004	28	46.7004	-290	46.7004	49
						46.7398	1278	46.7398	-20	46.7398	-64	46.7398	61	46.7398	61	46.7398	97	46.7398	-34	46.7398	109	46.7398	107	46.7398	59	46.7398	-30	46.7398	-26	46.7398	-162	46.7398	-80	46.7398	-213	46.7398	-195	46.7398	-84	46.7398	-229	46.7398	-297	46.7398	53	46.7398	-209	46.7398	-76
						46.7792	401	46.7792	147	46.7792	17	46.7792	176	46.7792	176	46.7792	127	46.7792	179	46.7792	53	46.7792	100	46.7792	58	46.7792	-187	46.7792	5	46.7792	-55	46.7792	-20	46.7792	-178	46.7792	-300	46.7792	-99	46.7792	-254	46.7792	-107	46.7792	-39	46.7792	-258	46.7792	-161
						46.8186	318	46.8186	-92	46.8186	-18	46.8186	208	46.8186	208	46.8186	-25	46.8186	56	46.8186	37	46.8186	-77	46.8186	68	46.8186	-153	46.8186	-157	46.8186	-16	46.8186	-198	46.8186	-210	46.8186	-303	46.8186	-250	46.8186	-136	46.8186	-229	46.8186	-88	46.8186	-249	46.8186	-155
						46.8579	92	46.8579	49	46.8579	79	46.8579	169	46.8579	169	46.8579	24	46.8579	-128	46.8579	20	46.8579	81	46.8579	27	46.8579	-165	46.8579	-100	46.8579	-192	46.8579	-178	46.8579	-30	46.8579	-164	46.8579	45	46.8579	-240	46.8579	-145	46.8579	-108	46.8579	-291	46.8579	-19
						46.8973	-67	46.8973	74	46.8973	36	46.8973	126	46.8973	126	46.8973	101	46.8973	-267	46.8973	17	46.8973	-91	46.8973	42	46.8973	-137	46.8973	-90	46.8973	-62	46.8973	-250	46.8973	-155	46.8973	-187	46.8973	-86	46.8973	-275	46.8973	-125	46.8973	11	46.8973	-246	46.8973	-2
						46.9367	62	46.9367	-20	46.9367	-223	46.9367	70	46.9367	70	46.9367	101	46.9367	-48	46.9367	70	46.9367	56	46.9367	-101	46.9367	-221	46.9367	-361	46.9367	-132	46.9367	-193	46.9367	-211	46.9367	-268	46.9367	-198	46.9367	-213	46.9367	-226	46.9367	-1	46.9367	-213	46.9367	-174
						46.9761	-105	46.9761	273	46.9761	-178	46.9761	-57	46.9761	-57	46.9761	-22	46.9761	95	46.9761	66	46.9761	-147	46.9761	162	46.9761	-240	46.9761	-129	46.9761	-138	46.9761	-137	46.9761	-110	46.9761	-393	46.9761	-232	46.9761	-112	46.9761	-319	46.9761	-79	46.9761	-229	46.9761	-224
						47.0155	12	47.0155	-22	47.0155	-96	47.0155	173	47.0155	173	47.0155	-61	47.0155	170	47.0155	-2	47.0155	38	47.0155	33	47.0155	-177	47.0155	-163	47.0155	-136	47.0155	-238	47.0155	-263	47.0155	-141	47.0155	-62	47.0155	-170	47.0155	-151	47.0155	-97	47.0155	-414	47.0155	-231
						47.0549	722	47.0549	1461	47.0549	565	47.0549	627	47.0549	1057	47.0549	1060	47.0549	1191	47.0549	1257	47.0549	1118	47.0549	1033	47.0549	1112	47.0549	1161	47.0549	859	47.0549	1116	47.0549	1152	47.0549	1045	47.0549	827	47.0549	1185	47.0549	1170	47.0549	1086	47.0549	998	47.0549	1162
						47.0943	683	47.0943	1451	47.0943	535	47.0943	695	47.0943	1054	47.0943	891	47.0943	1180	47.0943	1212	47.0943	1068	47.0943	1283	47.0943	1071	47.0943	1129	47.0943	986	47.0943	1141	47.0943	1304	47.0943	1025	47.0943	877	47.0943	1245	47.0943	1276	47.0943	992	47.0943	1150	47.0943	1227
						47.1337	713	47.1337	1462	47.1337	630	47.1337	731	47.1337	1015	47.1337	1257	47.1337	1102	47.1337	1192	47.1337	1208	47.1337	1211	47.1337	762	47.1337	986	47.1337	896	47.1337	1016	47.1337	1196	47.1337	1145	47.1337	1071	47.1337	1235	47.1337	1176	47.1337	1322	47.1337	1020	47.1337	1230
						47.1731	694	47.1731	1289	47.1731	574	47.1731	692	47.1731	946	47.1731	1093	47.1731	1160	47.1731	1251	47.1731	998	47.1731	1007	47.1731	1062	47.1731	1047	47.1731	910	47.1731	1068	47.1731	1255	47.1731	1143	47.1731	872	47.1731	1167	47.1731	1167	47.1731	1075	47.1731	1126	47.1731	1208
						47.2124	636	47.2124	1385	47.2124	523	47.2124	742	47.2124	956	47.2124	1164	47.2124	1275	47.2124	1022	47.2124	1119	47.2124	1168	47.2124	1051	47.2124	1155	47.2124	879	47.2124	939	47.2124	1296	47.2124	985	47.2124	945	47.2124	1299	47.2124	1193	47.2124	1118	47.2124	1061	47.2124	1119
						47.2518	544	47.2518	1336	47.2518	751	47.2518	714	47.2518	974	47.2518	1124	47.2518	1108	47.2518	1272	47.2518	1090	47.2518	1160	47.2518	953	47.2518	1058	47.2518	887	47.2518	1019	47.2518	1308	47.2518	1165	47.2518	826	47.2518	1028	47.2518	1199	47.2518	1083	47.2518	1237	47.2518	1145
						47.2912	628	47.2912	1624	47.2912	597	47.2912	800	47.2912	942	47.2912	1056	47.2912	1078	47.2912	1217	47.2912	978	47.2912	1024	47.2912	950	47.2912	978	47.2912	1035	47.2912	993	47.2912	1166	47.2912	1161	47.2912	968	47.2912	1212	47.2912	1267	47.2912	1144	47.2912	972	47.2912	1067
						47.3306	489	47.3306	1300	47.3306	428	47.3306	688	47.3306	872	47.3306	960	47.3306	1111	47.3306	1388	47.3306	1095	47.3306	1136	47.3306	1199	47.3306	1069	47.3306	838	47.3306	979	47.3306	1327	47.3306	1208	47.3306	984	47.3306	1132	47.3306	1202	47.3306	1094	47.3306	1097	47.3306	1109
						47.37	591	47.37	1449	47.37	423	47.37	747	47.37	865	47.37	957	47.37	1317	47.37	1183	47.37	1113	47.37	1102	47.37	1196	47.37	1215	47.37	900	47.37	1039	47.37	1207	47.37	1098	47.37	880	47.37	1099	47.37	1062	47.37	1083	47.37	1145	47.37	1124
						47.4094	551	47.4094	1154	47.4094	551	47.4094	682	47.4094	944	47.4094	922	47.4094	1190	47.4094	1282	47.4094	996	47.4094	1172	47.4094	1082	47.4094	1197	47.4094	1005	47.4094	1024	47.4094	1245	47.4094	988	47.4094	974	47.4094	1130	47.4094	1269	47.4094	1074	47.4094	1094	47.4094	1046
						47.4488	564	47.4488	1349	47.4488	522	47.4488	804	47.4488	774	47.4488	1185	47.4488	1227	47.4488	1406	47.4488	962	47.4488	1111	47.4488	1062	47.4488	1089	47.4488	988	47.4488	1065	47.4488	1115	47.4488	1208	47.4488	951	47.4488	988	47.4488	1110	47.4488	1146	47.4488	1217	47.4488	966
						47.4882	559	47.4882	1349	47.4882	716	47.4882	823	47.4882	798	47.4882	1195	47.4882	1099	47.4882	1134	47.4882	1144	47.4882	1083	47.4882	952	47.4882	986	47.4882	796	47.4882	854	47.4882	1065	47.4882	976	47.4882	802	47.4882	1203	47.4882	1343	47.4882	1108	47.4882	1173	47.4882	1019
						47.5276	635	47.5276	1519	47.5276	615	47.5276	679	47.5276	970	47.5276	1056	47.5276	1198	47.5276	1317	47.5276	1038	47.5276	1048	47.5276	938	47.5276	1096	47.5276	802	47.5276	1010	47.5276	1326	47.5276	1165	47.5276	874	47.5276	1050	47.5276	1318	47.5276	1086	47.5276	1216	47.5276	942
						47.567	673	47.567	1503	47.567	596	47.567	807	47.567	801	47.567	1071	47.567	1122	47.567	1134	47.567	1164	47.567	1105	47.567	909	47.567	1026	47.567	871	47.567	1112	47.567	1108	47.567	1085	47.567	916	47.567	1138	47.567	1205	47.567	1003	47.567	1028	47.567	1074
						47.6064	550	47.6064	1503	47.6064	678	47.6064	865	47.6064	909	47.6064	1069	47.6064	1161	47.6064	1369	47.6064	1032	47.6064	1145	47.6064	866	47.6064	1035	47.6064	833	47.6064	1051	47.6064	1330	47.6064	1050	47.6064	789	47.6064	980	47.6064	1135	47.6064	1145	47.6064	1065	47.6064	998
						47.6457	509	47.6457	1508	47.6457	422	47.6457	809	47.6457	981	47.6457	972	47.6457	1191	47.6457	1300	47.6457	986	47.6457	965	47.6457	1086	47.6457	1111	47.6457	1027	47.6457	1063	47.6457	1176	47.6457	1107	47.6457	878	47.6457	1130	47.6457	1287	47.6457	1025	47.6457	1088	47.6457	1157
						47.6851	427	47.6851	1285	47.6851	644	47.6851	795	47.6851	872	47.6851	1051	47.6851	1097	47.6851	1228	47.6851	1177	47.6851	1152	47.6851	1097	47.6851	1189	47.6851	833	47.6851	850	47.6851	1177	47.6851	1077	47.6851	917	47.6851	1146	47.6851	1337	47.6851	933	47.6851	1184	47.6851	1148
						47.7245	644	47.7245	1331	47.7245	451	47.7245	794	47.7245	778	47.7245	1069	47.7245	1152	47.7245	1245	47.7245	951	47.7245	1135	47.7245	940	47.7245	983	47.7245	971	47.7245	899	47.7245	1147	47.7245	1122	47.7245	998	47.7245	1148	47.7245	1219	47.7245	979	47.7245	1045	47.7245	1100
						47.7639	592	47.7639	1444	47.7639	457	47.7639	704	47.7639	884	47.7639	1206	47.7639	1056	47.7639	1256	47.7639	1107	47.7639	994	47.7639	993	47.7639	1037	47.7639	883	47.7639	1005	47.7639	1217	47.7639	855	47.7639	852	47.7639	1035	47.7639	1165	47.7639	968	47.7639	1144	47.7639	986
						47.8033	600	47.8033	1346	47.8033	574	47.8033	661	47.8033	831	47.8033	1072	47.8033	1059	47.8033	1153	47.8033	969	47.8033	984	47.8033	872	47.8033	941	47.8033	888	47.8033	963	47.8033	1139	47.8033	1086	47.8033	985	47.8033	1190	47.8033	1115	47.8033	1072	47.8033	1094	47.8033	1230
						47.8427	717	47.8427	1371	47.8427	395	47.8427	750	47.8427	798	47.8427	938	47.8427	981	47.8427	1371	47.8427	901	47.8427	998	47.8427	944	47.8427	1095	47.8427	975	47.8427	905	47.8427	1252	47.8427	1055	47.8427	1066	47.8427	1198	47.8427	1152	47.8427	870	47.8427	1049	47.8427	974
						47.8821	529	47.8821	1218	47.8821	409	47.8821	857	47.8821	901	47.8821	965	47.8821	1076	47.8821	1303	47.8821	902	47.8821	1124	47.8821	982	47.8821	1019	47.8821	955	47.8821	1126	47.8821	1192	47.8821	1196	47.8821	923	47.8821	1098	47.8821	1262	47.8821	1105	47.8821	1084	47.8821	1245
						47.9215	702	47.9215	1218	47.9215	508	47.9215	724	47.9215	811	47.9215	1077	47.9215	1307	47.9215	1090	47.9215	944	47.9215	878	47.9215	873	47.9215	993	47.9215	993	47.9215	1141	47.9215	1113	47.9215	1021	47.9215	728	47.9215	1092	47.9215	1098	47.9215	1131	47.9215	1006	47.9215	994
						47.9609	666	47.9609	1338	47.9609	324	47.9609	846	47.9609	772	47.9609	1188	47.9609	1094	47.9609	1050	47.9609	1029	47.9609	924	47.9609	1030	47.9609	1065	47.9609	965	47.9609	850	47.9609	1086	47.9609	1083	47.9609	1003	47.9609	1216	47.9609	1140	47.9609	1016	47.9609	1158	47.9609	1009
						48.0003	459	48.0003	1255	48.0003	560	48.0003	901	48.0003	1055	48.0003	898	48.0003	1061	48.0003	1250	48.0003	1034	48.0003	1091	48.0003	968	48.0003	1246	48.0003	876	48.0003	1191	48.0003	1131	48.0003	1293	48.0003	835	48.0003	1027	48.0003	1054	48.0003	1160	48.0003	1054	48.0003	1172
						48.0397	542	48.0397	1257	48.0397	581	48.0397	865	48.0397	786	48.0397	1078	48.0397	1200	48.0397	1160	48.0397	1097	48.0397	933	48.0397	1042	48.0397	1112	48.0397	964	48.0397	938	48.0397	1116	48.0397	1023	48.0397	985	48.0397	1130	48.0397	1259	48.0397	980	48.0397	1094	48.0397	1115
						48.0791	510	48.0791	1316	48.0791	466	48.0791	665	48.0791	732	48.0791	1073	48.0791	952	48.0791	1191	48.0791	967	48.0791	1021	48.0791	1034	48.0791	994	48.0791	916	48.0791	1159	48.0791	1178	48.0791	1015	48.0791	843	48.0791	1174	48.0791	1253	48.0791	1113	48.0791	1028	48.0791	1236
						48.1184	483	48.1184	1340	48.1184	467	48.1184	737	48.1184	803	48.1184	1136	48.1184	1062	48.1184	1335	48.1184	952	48.1184	922	48.1184	1056	48.1184	1198	48.1184	894	48.1184	1006	48.1184	1234	48.1184	1047	48.1184	911	48.1184	1301	48.1184	1236	48.1184	1052	48.1184	1071	48.1184	1231
						48.1578	518	48.1578	1232	48.1578	593	48.1578	695	48.1578	880	48.1578	1131	48.1578	1176	48.1578	1205	48.1578	1016	48.1578	1062	48.1578	1153	48.1578	1040	48.1578	918	48.1578	1099	48.1578	1036	48.1578	1096	48.1578	954	48.1578	1104	48.1578	1179	48.1578	1209	48.1578	1037	48.1578	1084
						48.1972	559	48.1972	1304	48.1972	659	48.1972	832	48.1972	868	48.1972	1008	48.1972	1171	48.1972	1138	48.1972	1025	48.1972	1115	48.1972	831	48.1972	1042	48.1972	879	48.1972	968	48.1972	1204	48.1972	1064	48.1972	960	48.1972	1063	48.1972	1222	48.1972	914	48.1972	1014	48.1972	1143
						48.2366	607	48.2366	1307	48.2366	630	48.2366	730	48.2366	933	48.2366	1036	48.2366	1159	48.2366	1153	48.2366	917	48.2366	1097	48.2366	1133	48.2366	1072	48.2366	1026	48.2366	865	48.2366	1163	48.2366	1080	48.2366	1000	48.2366	1204	48.2366	1176	48.2366	1049	48.2366	1075	48.2366	1016
						48.276	524	48.276	1393	48.276	528	48.276	662	48.276	836	48.276	1100	48.276	1233	48.276	1090	48.276	1201	48.276	1059	48.276	1022	48.276	1173	48.276	931	48.276	925	48.276	1243	48.276	1035	48.276	916	48.276	1004	48.276	1255	48.276	1035	48.276	1027	48.276	1045
						48.3154	690	48.3154	1425	48.3154	404	48.3154	748	48.3154	800	48.3154	1032	48.3154	1153	48.3154	1178	48.3154	973	48.3154	1062	48.3154	989	48.3154	1195	48.3154	826	48.3154	1146	48.3154	1162	48.3154	1044	48.3154	1025	48.3154	1202	48.3154	1230	48.3154	1025	48.3154	1012	48.3154	1151
						48.3548	479	48.3548	1636	48.3548	480	48.3548	775	48.3548	740	48.3548	1036	48.3548	1060	48.3548	1149	48.3548	997	48.3548	1223	48.3548	1020	48.3548	1038	48.3548	823	48.3548	997	48.3548	1193	48.3548	1019	48.3548	784	48.3548	1055	48.3548	1097	48.3548	969	48.3548	931	48.3548	1074
						48.3942	589	48.3942	1397	48.3942	412	48.3942	549	48.3942	757	48.3942	997	48.3942	1066	48.3942	1274	48.3942	1011	48.3942	1074	48.3942	768	48.3942	1137	48.3942	1040	48.3942	877	48.3942	1151	48.3942	885	48.3942	891	48.3942	1258	48.3942	1129	48.3942	1094	48.3942	978	48.3942	999
						48.4336	652	48.4336	1288	48.4336	591	48.4336	454	48.4336	936	48.4336	1081	48.4336	1245	48.4336	1129	48.4336	1125	48.4336	1180	48.4336	897	48.4336	999	48.4336	1065	48.4336	1228	48.4336	866	48.4336	1022	48.4336	904	48.4336	1196	48.4336	1118	48.4336	950	48.4336	1169	48.4336	1107
						48.473	541	48.473	1241	48.473	670	48.473	605	48.473	813	48.473	1144	48.473	1284	48.473	1171	48.473	969	48.473	1057	48.473	1065	48.473	1045	48.473	960	48.473	1002	48.473	1166	48.473	881	48.473	791	48.473	912	48.473	1084	48.473	1075	48.473	1003	48.473	1338
						48.5123	454	48.5123	1549	48.5123	450	48.5123	578	48.5123	814	48.5123	879	48.5123	974	48.5123	1247	48.5123	908	48.5123	979	48.5123	1029	48.5123	1139	48.5123	911	48.5123	912	48.5123	1209	48.5123	1024	48.5123	711	48.5123	1243	48.5123	1095	48.5123	1086	48.5123	987	48.5123	1114
						48.5517	513	48.5517	1487	48.5517	586	48.5517	694	48.5517	839	48.5517	968	48.5517	1085	48.5517	1171	48.5517	1094	48.5517	996	48.5517	1031	48.5517	839	48.5517	1016	48.5517	1045	48.5517	1066	48.5517	1124	48.5517	993	48.5517	1304	48.5517	1079	48.5517	996	48.5517	990	48.5517	1404
						48.5911	550	48.5911	1303	48.5911	606	48.5911	710	48.5911	968	48.5911	986	48.5911	1078	48.5911	1151	48.5911	902	48.5911	1060	48.5911	1070	48.5911	1035	48.5911	1024	48.5911	1236	48.5911	1305	48.5911	1079	48.5911	663	48.5911	1102	48.5911	1094	48.5911	1025	48.5911	1050	48.5911	1258
						48.6305	640	48.6305	1433	48.6305	467	48.6305	654	48.6305	895	48.6305	752	48.6305	1188	48.6305	1217	48.6305	1114	48.6305	945	48.6305	1177	48.6305	1042	48.6305	922	48.6305	972	48.6305	1195	48.6305	942	48.6305	1011	48.6305	1156	48.6305	1265	48.6305	1068	48.6305	1149	48.6305	1003
						48.6699	456	48.6699	1248	48.6699	504	48.6699	758	48.6699	1007	48.6699	907	48.6699	1026	48.6699	1307	48.6699	1084	48.6699	1018	48.6699	976	48.6699	991	48.6699	693	48.6699	847	48.6699	1126	48.6699	1097	48.6699	953	48.6699	1191	48.6699	1342	48.6699	1118	48.6699	1017	48.6699	868
						48.7093	447	48.7093	1349	48.7093	638	48.7093	651	48.7093	854	48.7093	962	48.7093	1188	48.7093	1140	48.7093	1119	48.7093	1086	48.7093	1126	48.7093	951	48.7093	986	48.7093	1156	48.7093	1164	48.7093	1134	48.7093	932	48.7093	1096	48.7093	1252	48.7093	1053	48.7093	951	48.7093	992
						48.7487	512	48.7487	1261	48.7487	624	48.7487	748	48.7487	838	48.7487	1087	48.7487	1144	48.7487	1125	48.7487	944	48.7487	1097	48.7487	1042	48.7487	992	48.7487	934	48.7487	1008	48.7487	1231	48.7487	1048	48.7487	983	48.7487	1098	48.7487	1160	48.7487	1038	48.7487	943	48.7487	1024
						48.7881	554	48.7881	1390	48.7881	508	48.7881	1000	48.7881	870	48.7881	1066	48.7881	925	48.7881	1349	48.7881	1226	48.7881	943	48.7881	1025	48.7881	962	48.7881	889	48.7881	963	48.7881	1154	48.7881	1118	48.7881	800	48.7881	1080	48.7881	1155	48.7881	945	48.7881	885	48.7881	1047
						48.8275	536	48.8275	1439	48.8275	515	48.8275	454	48.8275	704	48.8275	1102	48.8275	1220	48.8275	1159	48.8275	1050	48.8275	943	48.8275	958	48.8275	1174	48.8275	937	48.8275	1000	48.8275	1083	48.8275	901	48.8275	832	48.8275	1165	48.8275	1162	48.8275	1178	48.8275	978	48.8275	1006
						48.8669	608	48.8669	1341	48.8669	533	48.8669	660	48.8669	961	48.8669	1059	48.8669	1234	48.8669	1183	48.8669	917	48.8669	1075	48.8669	1119	48.8669	914	48.8669	1050	48.8669	989	48.8669	1026	48.8669	944	48.8669	815	48.8669	1102	48.8669	1070	48.8669	1094	48.8669	835	48.8669	1036
						48.9063	497	48.9063	1465	48.9063	451	48.9063	784	48.9063	841	48.9063	928	48.9063	1215	48.9063	1146	48.9063	1012	48.9063	887	48.9063	881	48.9063	1021	48.9063	918	48.9063	899	48.9063	1131	48.9063	985	48.9063	1050	48.9063	1148	48.9063	1048	48.9063	1209	48.9063	977	48.9063	1202
						48.9457	478	48.9457	1478	48.9457	699	48.9457	750	48.9457	866	48.9457	1020	48.9457	1097	48.9457	1087	48.9457	1024	48.9457	1050	48.9457	977	48.9457	1190	48.9457	906	48.9457	1026	48.9457	1156	48.9457	1231	48.9457	830	48.9457	1135	48.9457	1199	48.9457	1188	48.9457	1045	48.9457	1183
						48.985	458	48.985	1433	48.985	388	48.985	627	48.985	1037	48.985	1156	48.985	1065	48.985	1229	48.985	934	48.985	972	48.985	965	48.985	987	48.985	728	48.985	1056	48.985	1145	48.985	958	48.985	819	48.985	954	48.985	1175	48.985	1033	48.985	996	48.985	1093
						49.0244	361	49.0244	1431	49.0244	577	49.0244	832	49.0244	904	49.0244	1122	49.0244	962	49.0244	1198	49.0244	1040	49.0244	942	49.0244	1026	49.0244	997	49.0244	823	49.0244	908	49.0244	1279	49.0244	1058	49.0244	966	49.0244	970	49.0244	1330	49.0244	1033	49.0244	1039	49.0244	1076
						49.0638	510	49.0638	1285	49.0638	546	49.0638	672	49.0638	796	49.0638	960	49.0638	1099	49.0638	1219	49.0638	890	49.0638	1103	49.0638	875	49.0638	992	49.0638	946	49.0638	958	49.0638	1013	49.0638	926	49.0638	998	49.0638	1077	49.0638	1196	49.0638	1028	49.0638	1056	49.0638	1153
						49.1032	509	49.1032	1572	49.1032	450	49.1032	791	49.1032	764	49.1032	1100	49.1032	1112	49.1032	1184	49.1032	1022	49.1032	942	49.1032	1124	49.1032	1005	49.1032	754	49.1032	1079	49.1032	1283	49.1032	1139	49.1032	816	49.1032	981	49.1032	1218	49.1032	1100	49.1032	1119	49.1032	980
						49.1426	527	49.1426	1339	49.1426	491	49.1426	723	49.1426	864	49.1426	894	49.1426	989	49.1426	1237	49.1426	911	49.1426	1029	49.1426	940	49.1426	882	49.1426	932	49.1426	1062	49.1426	1189	49.1426	960	49.1426	1055	49.1426	998	49.1426	1291	49.1426	1147	49.1426	1085	49.1426	963
						49.182	546	49.182	1330	49.182	494	49.182	711	49.182	769	49.182	1128	49.182	1086	49.182	1206	49.182	982	49.182	1131	49.182	919	49.182	1013	49.182	894	49.182	1002	49.182	1057	49.182	1119	49.182	833	49.182	1030	49.182	1216	49.182	1053	49.182	1100	49.182	1058
						49.2214	567	49.2214	1365	49.2214	477	49.2214	738	49.2214	852	49.2214	1076	49.2214	1225	49.2214	1208	49.2214	877	49.2214	1039	49.2214	1032	49.2214	1220	49.2214	908	49.2214	1003	49.2214	1286	49.2214	1021	49.2214	953	49.2214	1144	49.2214	1180	49.2214	1045	49.2214	1045	49.2214	1016
						49.2608	604	49.2608	1482	49.2608	433	49.2608	902	49.2608	934	49.2608	955	49.2608	1031	49.2608	1295	49.2608	1031	49.2608	1093	49.2608	993	49.2608	1044	49.2608	967	49.2608	973	49.2608	1007	49.2608	912	49.2608	900	49.2608	1312	49.2608	1293	49.2608	1025	49.2608	937	49.2608	996
						49.3002	506	49.3002	1397	49.3002	601	49.3002	768	49.3002	767	49.3002	1171	49.3002	1160	49.3002	1235	49.3002	1055	49.3002	1046	49.3002	1043	49.3002	969	49.3002	830	49.3002	1147	49.3002	1204	49.3002	1124	49.3002	907	49.3002	1021	49.3002	1202	49.3002	1110	49.3002	996	49.3002	1092
						49.3396	682	49.3396	1333	49.3396	382	49.3396	651	49.3396	903	49.3396	1204	49.3396	1174	49.3396	1230	49.3396	1081	49.3396	1147	49.3396	1215	49.3396	1139	49.3396	874	49.3396	988	49.3396	1113	49.3396	1019	49.3396	786	49.3396	1059	49.3396	1098	49.3396	1072	49.3396	989	49.3396	1252
						49.379	604	49.379	1290	49.379	587	49.379	726	49.379	890	49.379	1102	49.379	1025	49.379	1154	49.379	1118	49.379	1016	49.379	896	49.379	1146	49.379	927	49.379	1003	49.379	1186	49.379	1075	49.379	865	49.379	1060	49.379	1262	49.379	1098	49.379	1051	49.379	1288
						49.4183	454	49.4183	1323	49.4183	542	49.4183	700	49.4183	949	49.4183	984	49.4183	1167	49.4183	1126	49.4183	1064	49.4183	892	49.4183	1036	49.4183	1056	49.4183	1076	49.4183	951	49.4183	1089	49.4183	1162	49.4183	900	49.4183	1009	49.4183	1209	49.4183	985	49.4183	1117	49.4183	1204
						49.4577	660	49.4577	1359	49.4577	541	49.4577	830	49.4577	698	49.4577	1026	49.4577	1065	49.4577	1191	49.4577	1006	49.4577	897	49.4577	959	49.4577	981	49.4577	1148	49.4577	931	49.4577	1349	49.4577	1067	49.4577	909	49.4577	1120	49.4577	1244	49.4577	1167	49.4577	986	49.4577	1232
						49.4971	334	49.4971	1185	49.4971	687	49.4971	723	49.4971	703	49.4971	1116	49.4971	1098	49.4971	1118	49.4971	1015	49.4971	1152	49.4971	1076	49.4971	980	49.4971	1157	49.4971	1005	49.4971	1035	49.4971	1222	49.4971	949	49.4971	1039	49.4971	1250	49.4971	1022	49.4971	968	49.4971	1232
						49.5365	478	49.5365	1250	49.5365	504	49.5365	718	49.5365	960	49.5365	1025	49.5365	929	49.5365	1213	49.5365	1103	49.5365	924	49.5365	1070	49.5365	1166	49.5365	1034	49.5365	975	49.5365	1223	49.5365	1124	49.5365	1023	49.5365	1041	49.5365	1120	49.5365	1212	49.5365	942	49.5365	1203
						49.5759	506	49.5759	1378	49.5759	447	49.5759	568	49.5759	909	49.5759	881	49.5759	1110	49.5759	1309	49.5759	1148	49.5759	994	49.5759	1048	49.5759	1092	49.5759	1022	49.5759	1125	49.5759	1309	49.5759	1040	49.5759	972	49.5759	1164	49.5759	1264	49.5759	1103	49.5759	1006	49.5759	969
						49.6153	537	49.6153	1419	49.6153	446	49.6153	709	49.6153	903	49.6153	1179	49.6153	1206	49.6153	1304	49.6153	986	49.6153	1157	49.6153	1096	49.6153	1068	49.6153	877	49.6153	1019	49.6153	1128	49.6153	1139	49.6153	875	49.6153	1231	49.6153	1311	49.6153	1088	49.6153	926	49.6153	1231
						49.6547	553	49.6547	1426	49.6547	551	49.6547	784	49.6547	956	49.6547	993	49.6547	1009	49.6547	1326	49.6547	1150	49.6547	1307	49.6547	1098	49.6547	1073	49.6547	1071	49.6547	1058	49.6547	1221	49.6547	1229	49.6547	950	49.6547	1100	49.6547	1277	49.6547	1209	49.6547	1121	49.6547	1087
						49.6941	509	49.6941	1432	49.6941	556	49.6941	657	49.6941	839	49.6941	1050	49.6941	1096	49.6941	1292	49.6941	1114	49.6941	987	49.6941	1100	49.6941	1270	49.6941	888	49.6941	864	49.6941	1278	49.6941	1086	49.6941	1009	49.6941	1052	49.6941	1298	49.6941	1253	49.6941	1242	49.6941	1103
						49.7335	581	49.7335	1530	49.7335	571	49.7335	712	49.7335	864	49.7335	1056	49.7335	1171	49.7335	1188	49.7335	1144	49.7335	1175	49.7335	1128	49.7335	983	49.7335	1105	49.7335	941	49.7335	1210	49.7335	1163	49.7335	922	49.7335	1190	49.7335	1225	49.7335	1120	49.7335	1186	49.7335	1042
						49.7729	590	49.7729	1570	49.7729	692	49.7729	800	49.7729	905	49.7729	1059	49.7729	1254	49.7729	1168	49.7729	1019	49.7729	1166	49.7729	1065	49.7729	1129	49.7729	1069	49.7729	1086	49.7729	1138	49.7729	1143	49.7729	1042	49.7729	1000	49.7729	1098	49.7729	1149	49.7729	990	49.7729	1191
						49.8122	613	49.8122	1489	49.8122	443	49.8122	881	49.8122	1096	49.8122	1317	49.8122	1264	49.8122	1275	49.8122	1028	49.8122	1140	49.8122	1067	49.8122	1009	49.8122	993	49.8122	1037	49.8122	1316	49.8122	932	49.8122	936	49.8122	1270	49.8122	1314	49.8122	1218	49.8122	1085	49.8122	1294
						49.8516	509	49.8516	1388	49.8516	661	49.8516	780	49.8516	986	49.8516	1102	49.8516	1072	49.8516	1369	49.8516	1347	49.8516	1048	49.8516	1113	49.8516	1051	49.8516	1022	49.8516	934	49.8516	1311	49.8516	1184	49.8516	995	49.8516	1206	49.8516	1196	49.8516	1125	49.8516	985	49.8516	1092
						49.891	496	49.891	1511	49.891	389	49.891	682	49.891	982	49.891	1330	49.891	1201	49.891	1372	49.891	1133	49.891	1012	49.891	1027	49.891	1014	49.891	952	49.891	1194	49.891	1270	49.891	1052	49.891	1054	49.891	1135	49.891	1157	49.891	1158	49.891	1176	49.891	951
						49.9304	506	49.9304	1350	49.9304	610	49.9304	850	49.9304	865	49.9304	1305	49.9304	1192	49.9304	1107	49.9304	1016	49.9304	1065	49.9304	914	49.9304	1013	49.9304	807	49.9304	986	49.9304	1202	49.9304	1144	49.9304	1009	49.9304	1090	49.9304	1244	49.9304	1055	49.9304	987	49.9304	1160
						49.9698	472	49.9698	1400	49.9698	414	49.9698	694	49.9698	1125	49.9698	1088	49.9698	1075	49.9698	1132	49.9698	1171	49.9698	1201	49.9698	1194	49.9698	1082	49.9698	872	49.9698	1009	49.9698	1242	49.9698	1107	49.9698	940	49.9698	1166	49.9698	1065	49.9698	1025	49.9698	1216	49.9698	1026
						50.0092	471	50.0092	1444	50.0092	613	50.0092	646	50.0092	1098	50.0092	925	50.0092	1117	50.0092	1334	50.0092	1296	50.0092	989	50.0092	1066	50.0092	1172	50.0092	910	50.0092	1064	50.0092	1209	50.0092	1157	50.0092	1086	50.0092	1186	50.0092	1341	50.0092	1061	50.0092	1001	50.0092	1117
						50.0486	642	50.0486	1427	50.0486	248	50.0486	642	50.0486	967	50.0486	1103	50.0486	1065	50.0486	1435	50.0486	977	50.0486	1193	50.0486	940	50.0486	1093	50.0486	904	50.0486	1024	50.0486	1273	50.0486	1236	50.0486	896	50.0486	1139	50.0486	1365	50.0486	984	50.0486	1123	50.0486	1211
						50.088	582	50.088	1535	50.088	491	50.088	580	50.088	875	50.088	1242	50.088	1167	50.088	1130	50.088	1064	50.088	1134	50.088	1100	50.088	1091	50.088	730	50.088	991	50.088	1389	50.088	1089	50.088	814	50.088	1159	50.088	1192	50.088	1023	50.088	1166	50.088	1171
						50.1274	479	50.1274	1452	50.1274	458	50.1274	629	50.1274	979	50.1274	1105	50.1274	1237	50.1274	1198	50.1274	960	50.1274	907	50.1274	944	50.1274	1206	50.1274	933	50.1274	1077	50.1274	1375	50.1274	1094	50.1274	955	50.1274	1384	50.1274	1318	50.1274	1026	50.1274	980	50.1274	1045
						50.1668	458	50.1668	1504	50.1668	499	50.1668	669	50.1668	834	50.1668	1275	50.1668	1040	50.1668	1095	50.1668	1073	50.1668	995	50.1668	1135	50.1668	938	50.1668	853	50.1668	978	50.1668	1296	50.1668	982	50.1668	877	50.1668	1160	50.1668	1492	50.1668	1152	50.1668	1245	50.1668	1070
						50.2062	574	50.2062	1414	50.2062	535	50.2062	610	50.2062	900	50.2062	1127	50.2062	1175	50.2062	1225	50.2062	928	50.2062	1100	50.2062	982	50.2062	1153	50.2062	943	50.2062	985	50.2062	1278	50.2062	928	50.2062	802	50.2062	1056	50.2062	1193	50.2062	1089	50.2062	1070	50.2062	1109
						50.2456	518	50.2456	1265	50.2456	455	50.2456	828	50.2456	801	50.2456	1034	50.2456	1142	50.2456	1104	50.2456	1058	50.2456	1008	50.2456	1010	50.2456	926	50.2456	875	50.2456	945	50.2456	1396	50.2456	1165	50.2456	1045	50.2456	939	50.2456	1130	50.2456	1103	50.2456	1236	50.2456	1137
						50.2849	520	50.2849	1183	50.2849	508	50.2849	779	50.2849	958	50.2849	1025	50.2849	1064	50.2849	1081	50.2849	1253	50.2849	1091	50.2849	963	50.2849	973	50.2849	899	50.2849	1083	50.2849	1105	50.2849	989	50.2849	1106	50.2849	1145	50.2849	1138	50.2849	985	50.2849	909	50.2849	1145
						50.3243	524	50.3243	1359	50.3243	609	50.3243	801	50.3243	977	50.3243	931	50.3243	914	50.3243	1327	50.3243	1269	50.3243	980	50.3243	976	50.3243	989	50.3243	1070	50.3243	1118	50.3243	1273	50.3243	1011	50.3243	989	50.3243	1187	50.3243	1235	50.3243	1066	50.3243	1146	50.3243	1039
						50.3637	625	50.3637	1311	50.3637	420	50.3637	719	50.3637	979	50.3637	1181	50.3637	1103	50.3637	1241	50.3637	1205	50.3637	1107	50.3637	1110	50.3637	915	50.3637	879	50.3637	1078	50.3637	1178	50.3637	1027	50.3637	791	50.3637	1194	50.3637	1257	50.3637	1097	50.3637	1052	50.3637	943
						50.4031	655	50.4031	1370	50.4031	418	50.4031	907	50.4031	960	50.4031	1111	50.4031	1114	50.4031	1141	50.4031	1057	50.4031	1184	50.4031	887	50.4031	943	50.4031	969	50.4031	879	50.4031	1189	50.4031	1284	50.4031	868	50.4031	1079	50.4031	1086	50.4031	1085	50.4031	1026	50.4031	1129
						50.4425	520	50.4425	1321	50.4425	527	50.4425	761	50.4425	964	50.4425	1104	50.4425	1128	50.4425	1039	50.4425	1032	50.4425	991	50.4425	965	50.4425	819	50.4425	965	50.4425	1084	50.4425	1309	50.4425	1110	50.4425	933	50.4425	1037	50.4425	1195	50.4425	1084	50.4425	1234	50.4425	1146
						50.4819	522	50.4819	1356	50.4819	603	50.4819	750	50.4819	972	50.4819	1011	50.4819	1084	50.4819	1122	50.4819	853	50.4819	1253	50.4819	832	50.4819	993	50.4819	968	50.4819	917	50.4819	1154	50.4819	1051	50.4819	889	50.4819	1095	50.4819	1281	50.4819	1119	50.4819	1108	50.4819	1215
						50.5213	610	50.5213	1431	50.5213	535	50.5213	871	50.5213	1013	50.5213	1054	50.5213	1071	50.5213	1167	50.5213	1040	50.5213	1090	50.5213	786	50.5213	885	50.5213	969	50.5213	970	50.5213	1186	50.5213	1164	50.5213	881	50.5213	1087	50.5213	1299	50.5213	1046	50.5213	1021	50.5213	1242
						50.5607	450	50.5607	1278	50.5607	534	50.5607	651	50.5607	864	50.5607	984	50.5607	991	50.5607	1316	50.5607	924	50.5607	1051	50.5607	1155	50.5607	1071	50.5607	919	50.5607	906	50.5607	1147	50.5607	1237	50.5607	890	50.5607	967	50.5607	1232	50.5607	1030	50.5607	904	50.5607	1093
						50.6001	448	50.6001	1445	50.6001	469	50.6001	737	50.6001	832	50.6001	883	50.6001	1096	50.6001	1212	50.6001	1120	50.6001	1035	50.6001	1141	50.6001	1104	50.6001	1130	50.6001	1060	50.6001	1288	50.6001	923	50.6001	826	50.6001	1180	50.6001	1247	50.6001	936	50.6001	1060	50.6001	1222
						50.6395	532	50.6395	1437	50.6395	320	50.6395	846	50.6395	773	50.6395	899	50.6395	1224	50.6395	1176	50.6395	903	50.6395	1091	50.6395	1050	50.6395	1083	50.6395	978	50.6395	1193	50.6395	1143	50.6395	999	50.6395	875	50.6395	1159	50.6395	1352	50.6395	1196	50.6395	1079	50.6395	1218
						50.6788	572	50.6788	1409	50.6788	639	50.6788	763	50.6788	866	50.6788	1159	50.6788	1032	50.6788	1175	50.6788	988	50.6788	1088	50.6788	849	50.6788	775	50.6788	981	50.6788	1096	50.6788	1137	50.6788	1062	50.6788	965	50.6788	1241	50.6788	1215	50.6788	1060	50.6788	1005	50.6788	1009
						50.7182	645	50.7182	1326	50.7182	567	50.7182	770	50.7182	947	50.7182	1047	50.7182	1055	50.7182	1171	50.7182	1085	50.7182	1022	50.7182	817	50.7182	1010	50.7182	823	50.7182	975	50.7182	1119	50.7182	1002	50.7182	989	50.7182	1195	50.7182	1139	50.7182	1104	50.7182	965	50.7182	972
						50.7576	534	50.7576	1283	50.7576	459	50.7576	860	50.7576	954	50.7576	1007	50.7576	1120	50.7576	1189	50.7576	1044	50.7576	1092	50.7576	786	50.7576	1019	50.7576	878	50.7576	1215	50.7576	1001	50.7576	917	50.7576	929	50.7576	1162	50.7576	1140	50.7576	1061	50.7576	816	50.7576	1188
						50.797	531	50.797	1196	50.797	313	50.797	708	50.797	981	50.797	1053	50.797	1047	50.797	1250	50.797	1156	50.797	1039	50.797	926	50.797	1112	50.797	904	50.797	847	50.797	1221	50.797	937	50.797	999	50.797	1091	50.797	1186	50.797	1143	50.797	1158	50.797	1102
						50.8364	588	50.8364	1506	50.8364	374	50.8364	721	50.8364	968	50.8364	1103	50.8364	1002	50.8364	1189	50.8364	1167	50.8364	1164	50.8364	925	50.8364	1069	50.8364	821	50.8364	946	50.8364	1206	50.8364	1085	50.8364	997	50.8364	1174	50.8364	1157	50.8364	1099	50.8364	1009	50.8364	1004
						50.8758	571	50.8758	1435	50.8758	470	50.8758	835	50.8758	901	50.8758	1070	50.8758	1043	50.8758	1172	50.8758	972	50.8758	887	50.8758	1018	50.8758	1083	50.8758	789	50.8758	817	50.8758	1084	50.8758	991	50.8758	934	50.8758	1183	50.8758	973	50.8758	1085	50.8758	1045	50.8758	1132
						50.9152	619	50.9152	1266	50.9152	426	50.9152	690	50.9152	948	50.9152	1054	50.9152	1067	50.9152	1320	50.9152	1017	50.9152	1050	50.9152	807	50.9152	919	50.9152	812	50.9152	1075	50.9152	1175	50.9152	811	50.9152	839	50.9152	1127	50.9152	1123	50.9152	979	50.9152	1009	50.9152	1094
						50.9546	592	50.9546	1392	50.9546	567	50.9546	780	50.9546	784	50.9546	922	50.9546	1180	50.9546	992	50.9546	1048	50.9546	1024	50.9546	819	50.9546	1226	50.9546	873	50.9546	1029	50.9546	1229	50.9546	971	50.9546	861	50.9546	1208	50.9546	1247	50.9546	1071	50.9546	924	50.9546	1130
						50.994	469	50.994	1253	50.994	548	50.994	754	50.994	885	50.994	992	50.994	944	50.994	1339	50.994	963	50.994	1010	50.994	990	50.994	783	50.994	749	50.994	934	50.994	1221	50.994	1096	50.994	989	50.994	1086	50.994	1277	50.994	1027	50.994	1154	50.994	1201
						51.0334	565	51.0334	1395	51.0334	386	51.0334	812	51.0334	934	51.0334	957	51.0334	1230	51.0334	1238	51.0334	1034	51.0334	1112	51.0334	901	51.0334	1040	51.0334	931	51.0334	1006	51.0334	1259	51.0334	999	51.0334	1046	51.0334	1064	51.0334	1397	51.0334	1001	51.0334	1065	51.0334	1118
						51.0728	597	51.0728	1434	51.0728	588	51.0728	697	51.0728	751	51.0728	982	51.0728	1074	51.0728	1069	51.0728	1104	51.0728	1028	51.0728	1203	51.0728	876	51.0728	868	51.0728	1011	51.0728	1173	51.0728	963	51.0728	881	51.0728	1299	51.0728	1068	51.0728	1052	51.0728	1092	51.0728	1091
						51.1121	719	51.1121	1181	51.1121	404	51.1121	650	51.1121	1025	51.1121	1234	51.1121	1136	51.1121	1078	51.1121	982	51.1121	1081	51.1121	1072	51.1121	1116	51.1121	792	51.1121	944	51.1121	1153	51.1121	1166	51.1121	899	51.1121	1155	51.1121	1233	51.1121	1004	51.1121	1113	51.1121	1018
						51.1515	710	51.1515	1270	51.1515	557	51.1515	739	51.1515	1011	51.1515	1060	51.1515	1228	51.1515	1215	51.1515	1146	51.1515	1015	51.1515	833	51.1515	943	51.1515	937	51.1515	1131	51.1515	1185	51.1515	1078	51.1515	954	51.1515	1108	51.1515	1167	51.1515	1106	51.1515	1047	51.1515	1156
						51.1909	671	51.1909	1439	51.1909	614	51.1909	627	51.1909	915	51.1909	1000	51.1909	1087	51.1909	1304	51.1909	945	51.1909	1076	51.1909	950	51.1909	1000	51.1909	825	51.1909	1003	51.1909	1162	51.1909	1025	51.1909	604	51.1909	1110	51.1909	1003	51.1909	1036	51.1909	1112	51.1909	1140
						51.2303	730	51.2303	1562	51.2303	567	51.2303	751	51.2303	959	51.2303	1101	51.2303	1083	51.2303	1213	51.2303	967	51.2303	1153	51.2303	941	51.2303	1004	51.2303	758	51.2303	1046	51.2303	1171	51.2303	958	51.2303	917	51.2303	1030	51.2303	1244	51.2303	1128	51.2303	1001	51.2303	1053
						51.2697	623	51.2697	1196	51.2697	488	51.2697	744	51.2697	1213	51.2697	1243	51.2697	1036	51.2697	1291	51.2697	1059	51.2697	981	51.2697	918	51.2697	957	51.2697	821	51.2697	1084	51.2697	1161	51.2697	1108	51.2697	1053	51.2697	1178	51.2697	1104	51.2697	957	51.2697	1182	51.2697	984
						51.3091	660	51.3091	1590	51.3091	409	51.3091	823	51.3091	977	51.3091	932	51.3091	1130	51.3091	1200	51.3091	1024	51.3091	1132	51.3091	1059	51.3091	993	51.3091	894	51.3091	950	51.3091	1084	51.3091	1085	51.3091	885	51.3091	1036	51.3091	1199	51.3091	1162	51.3091	981	51.3091	1131
						51.3485	568	51.3485	1208	51.3485	492	51.3485	809	51.3485	793	51.3485	988	51.3485	1106	51.3485	1331	51.3485	904	51.3485	1050	51.3485	1157	51.3485	1114	51.3485	1022	51.3485	950	51.3485	1306	51.3485	1092	51.3485	964	51.3485	1044	51.3485	1193	51.3485	881	51.3485	1034	51.3485	1040
						51.3879	465	51.3879	1391	51.3879	494	51.3879	765	51.3879	923	51.3879	1100	51.3879	1079	51.3879	1384	51.3879	960	51.3879	1038	51.3879	1005	51.3879	1044	51.3879	812	51.3879	911	51.3879	1229	51.3879	1114	51.3879	851	51.3879	1095	51.3879	1038	51.3879	1155	51.3879	1044	51.3879	1076
						51.4273	630	51.4273	1203	51.4273	509	51.4273	592	51.4273	974	51.4273	1162	51.4273	1148	51.4273	1178	51.4273	1134	51.4273	989	51.4273	908	51.4273	1123	51.4273	887	51.4273	1110	51.4273	1245	51.4273	737	51.4273	991	51.4273	1102	51.4273	1248	51.4273	1064	51.4273	1062	51.4273	1162
						51.4667	636	51.4667	1471	51.4667	420	51.4667	699	51.4667	973	51.4667	951	51.4667	1060	51.4667	1043	51.4667	991	51.4667	1047	51.4667	1024	51.4667	1020	51.4667	815	51.4667	1007	51.4667	1194	51.4667	1038	51.4667	942	51.4667	1038	51.4667	1265	51.4667	1076	51.4667	970	51.4667	1039
						51.5061	662	51.5061	1341	51.5061	537	51.5061	672	51.5061	888	51.5061	1055	51.5061	1136	51.5061	1235	51.5061	1177	51.5061	1109	51.5061	952	51.5061	1134	51.5061	788	51.5061	937	51.5061	1296	51.5061	1078	51.5061	921	51.5061	1090	51.5061	1121	51.5061	947	51.5061	1099	51.5061	1065
						51.5455	736	51.5455	1426	51.5455	510	51.5455	612	51.5455	848	51.5455	1079	51.5455	1181	51.5455	1168	51.5455	1046	51.5455	1048	51.5455	809	51.5455	1228	51.5455	845	51.5455	949	51.5455	988	51.5455	948	51.5455	887	51.5455	1115	51.5455	1230	51.5455	1064	51.5455	1146	51.5455	1074
						51.5848	554	51.5848	1340	51.5848	387	51.5848	690	51.5848	896	51.5848	934	51.5848	1168	51.5848	1181	51.5848	959	51.5848	1061	51.5848	1001	51.5848	1016	51.5848	857	51.5848	912	51.5848	1216	51.5848	878	51.5848	820	51.5848	976	51.5848	1079	51.5848	1119	51.5848	1038	51.5848	1146
						51.6242	740	51.6242	1461	51.6242	574	51.6242	716	51.6242	976	51.6242	1338	51.6242	1163	51.6242	1075	51.6242	1038	51.6242	1026	51.6242	1029	51.6242	1174	51.6242	804	51.6242	1151	51.6242	1180	51.6242	1030	51.6242	863	51.6242	980	51.6242	1186	51.6242	1159	51.6242	1178	51.6242	1107
						51.6636	627	51.6636	1313	51.6636	531	51.6636	655	51.6636	741	51.6636	1090	51.6636	1205	51.6636	1104	51.6636	817	51.6636	1087	51.6636	979	51.6636	1151	51.6636	891	51.6636	994	51.6636	1103	51.6636	1157	51.6636	922	51.6636	1068	51.6636	1192	51.6636	1124	51.6636	1111	51.6636	1151
						51.703	586	51.703	1543	51.703	419	51.703	810	51.703	859	51.703	1032	51.703	1214	51.703	1154	51.703	1002	51.703	1034	51.703	929	51.703	1050	51.703	911	51.703	1080	51.703	1259	51.703	1033	51.703	1072	51.703	1204	51.703	1201	51.703	1063	51.703	914	51.703	1057
						51.7424	639	51.7424	1198	51.7424	463	51.7424	761	51.7424	943	51.7424	1072	51.7424	1094	51.7424	1257	51.7424	903	51.7424	990	51.7424	985	51.7424	995	51.7424	960	51.7424	962	51.7424	1064	51.7424	993	51.7424	907	51.7424	1002	51.7424	1288	51.7424	893	51.7424	1081	51.7424	1095
						51.7818	527	51.7818	1406	51.7818	515	51.7818	848	51.7818	1076	51.7818	1161	51.7818	1145	51.7818	1284	51.7818	1091	51.7818	837	51.7818	835	51.7818	933	51.7818	972	51.7818	971	51.7818	1081	51.7818	1028	51.7818	795	51.7818	1041	51.7818	1185	51.7818	1036	51.7818	974	51.7818	1102
						51.8212	564	51.8212	1375	51.8212	546	51.8212	801	51.8212	955	51.8212	1218	51.8212	1049	51.8212	1218	51.8212	1095	51.8212	1043	51.8212	895	51.8212	963	51.8212	746	51.8212	1028	51.8212	1211	51.8212	958	51.8212	987	51.8212	1080	51.8212	1114	51.8212	1103	51.8212	1010	51.8212	1064
						51.8606	525	51.8606	1321	51.8606	465	51.8606	812	51.8606	736	51.8606	1073	51.8606	1101	51.8606	1180	51.8606	1023	51.8606	1100	51.8606	1039	51.8606	1087	51.8606	895	51.8606	1046	51.8606	1158	51.8606	1039	51.8606	889	51.8606	1244	51.8606	1148	51.8606	1098	51.8606	932	51.8606	1014
						51.9	514	51.9	1270	51.9	408	51.9	692	51.9	773	51.9	1069	51.9	950	51.9	1082	51.9	1033	51.9	1326	51.9	951	51.9	971	51.9	861	51.9	1119	51.9	1235	51.9	1233	51.9	910	51.9	974	51.9	1115	51.9	1168	51.9	918	51.9	1111
						51.9394	698	51.9394	1202	51.9394	406	51.9394	710	51.9394	790	51.9394	1003	51.9394	1035	51.9394	1317	51.9394	1065	51.9394	1144	51.9394	938	51.9394	1053	51.9394	857	51.9394	1098	51.9394	1039	51.9394	1034	51.9394	804	51.9394	973	51.9394	1246	51.9394	1002	51.9394	1026	51.9394	1088
						51.9787	488	51.9787	1197	51.9787	550	51.9787	807	51.9787	847	51.9787	1164	51.9787	918	51.9787	1057	51.9787	895	51.9787	979	51.9787	1047	51.9787	1115	51.9787	752	51.9787	1196	51.9787	1218	51.9787	1039	51.9787	950	51.9787	1068	51.9787	1166	51.9787	1004	51.9787	1070	51.9787	1098
						52.0181	553	52.0181	1350	52.0181	664	52.0181	533	52.0181	904	52.0181	1096	52.0181	1063	52.0181	1218	52.0181	956	52.0181	1171	52.0181	1038	52.0181	1021	52.0181	850	52.0181	1139	52.0181	1155	52.0181	1152	52.0181	954	52.0181	1120	52.0181	1241	52.0181	979	52.0181	1029	52.0181	1019
						52.0575	408	52.0575	1394	52.0575	582	52.0575	662	52.0575	825	52.0575	1055	52.0575	1139	52.0575	1220	52.0575	1107	52.0575	1017	52.0575	837	52.0575	952	52.0575	858	52.0575	1089	52.0575	1184	52.0575	1115	52.0575	1109	52.0575	1049	52.0575	1188	52.0575	927	52.0575	849	52.0575	1101
						52.0969	446	52.0969	1356	52.0969	569	52.0969	606	52.0969	878	52.0969	1031	52.0969	1213	52.0969	1151	52.0969	1118	52.0969	1111	52.0969	1036	52.0969	950	52.0969	1055	52.0969	987	52.0969	1118	52.0969	1154	52.0969	991	52.0969	1169	52.0969	1152	52.0969	1244	52.0969	1089	52.0969	926
						52.1363	711	52.1363	1350	52.1363	402	52.1363	764	52.1363	854	52.1363	1064	52.1363	1071	52.1363	1330	52.1363	1009	52.1363	1086	52.1363	949	52.1363	1182	52.1363	903	52.1363	1030	52.1363	1060	52.1363	934	52.1363	929	52.1363	1038	52.1363	1277	52.1363	1111	52.1363	907	52.1363	1134
						52.1757	321	52.1757	1586	52.1757	282	52.1757	723	52.1757	959	52.1757	1002	52.1757	1260	52.1757	1263	52.1757	1103	52.1757	1045	52.1757	1029	52.1757	995	52.1757	823	52.1757	1108	52.1757	1064	52.1757	995	52.1757	878	52.1757	1094	52.1757	1256	52.1757	1117	52.1757	1217	52.1757	1242
						52.2151	531	52.2151	1121	52.2151	428	52.2151	558	52.2151	999	52.2151	1205	52.2151	1142	52.2151	1263	52.2151	1010	52.2151	1117	52.2151	861	52.2151	1032	52.2151	848	52.2151	1047	52.2151	1244	52.2151	1017	52.2151	830	52.2151	1102	52.2151	1291	52.2151	1065	52.2151	1122	52.2151	932
						52.2545	496	52.2545	1262	52.2545	532	52.2545	728	52.2545	898	52.2545	1005	52.2545	1048	52.2545	1277	52.2545	1032	52.2545	1032	52.2545	1000	52.2545	954	52.2545	940	52.2545	834	52.2545	1084	52.2545	1102	52.2545	734	52.2545	1188	52.2545	1172	52.2545	1032	52.2545	1243	52.2545	1176
						52.2939	547	52.2939	1107	52.2939	399	52.2939	764	52.2939	1050	52.2939	1132	52.2939	1209	52.2939	1130	52.2939	1061	52.2939	922	52.2939	839	52.2939	1068	52.2939	975	52.2939	940	52.2939	1275	52.2939	1087	52.2939	995	52.2939	956	52.2939	1131	52.2939	1069	52.2939	1097	52.2939	1016
						52.3333	675	52.3333	1382	52.3333	377	52.3333	822	52.3333	890	52.3333	1230	52.3333	1157	52.3333	1233	52.3333	1150	52.3333	1084	52.3333	998	52.3333	968	52.3333	972	52.3333	908	52.3333	1066	52.3333	970	52.3333	940	52.3333	1090	52.3333	1178	52.3333	1011	52.3333	1053	52.3333	1164
						52.3727	490	52.3727	1468	52.3727	555	52.3727	747	52.3727	1096	52.3727	1117	52.3727	1077	52.3727	1278	52.3727	1130	52.3727	1047	52.3727	789	52.3727	985	52.3727	869	52.3727	900	52.3727	1032	52.3727	1247	52.3727	892	52.3727	1061	52.3727	1246	52.3727	1122	52.3727	1034	52.3727	1095
						52.4121	833	52.4121	1455	52.4121	515	52.4121	770	52.4121	859	52.4121	1173	52.4121	1276	52.4121	1158	52.4121	959	52.4121	1003	52.4121	969	52.4121	1005	52.4121	781	52.4121	1073	52.4121	1103	52.4121	965	52.4121	764	52.4121	1136	52.4121	1258	52.4121	1012	52.4121	951	52.4121	1031
						52.4514	546	52.4514	1419	52.4514	618	52.4514	677	52.4514	987	52.4514	1129	52.4514	1048	52.4514	1255	52.4514	967	52.4514	1096	52.4514	1186	52.4514	1113	52.4514	883	52.4514	951	52.4514	1128	52.4514	1022	52.4514	830	52.4514	1034	52.4514	1270	52.4514	1011	52.4514	1204	52.4514	1029
						52.4908	378	52.4908	1452	52.4908	556	52.4908	655	52.4908	973	52.4908	1030	52.4908	1104	52.4908	1335	52.4908	1114	52.4908	970	52.4908	910	52.4908	1059	52.4908	913	52.4908	1077	52.4908	1115	52.4908	1242	52.4908	886	52.4908	1150	52.4908	1264	52.4908	1057	52.4908	1058	52.4908	1043
						52.5302	642	52.5302	1449	52.5302	505	52.5302	673	52.5302	919	52.5302	1074	52.5302	1175	52.5302	1149	52.5302	1006	52.5302	1227	52.5302	1037	52.5302	1130	52.5302	952	52.5302	918	52.5302	1137	52.5302	1145	52.5302	921	52.5302	1075	52.5302	1063	52.5302	1018	52.5302	809	52.5302	1135
						52.5696	635	52.5696	1381	52.5696	457	52.5696	716	52.5696	1002	52.5696	1124	52.5696	1155	52.5696	1319	52.5696	1141	52.5696	1159	52.5696	999	52.5696	1093	52.5696	969	52.5696	1191	52.5696	1023	52.5696	844	52.5696	932	52.5696	1113	52.5696	1297	52.5696	958	52.5696	1046	52.5696	1027
						52.609	458	52.609	1351	52.609	283	52.609	879	52.609	922	52.609	1137	52.609	1154	52.609	1282	52.609	974	52.609	1021	52.609	1015	52.609	1053	52.609	867	52.609	1030	52.609	1124	52.609	950	52.609	726	52.609	1030	52.609	1221	52.609	1030	52.609	943	52.609	1167
						52.6484	636	52.6484	1540	52.6484	460	52.6484	897	52.6484	1176	52.6484	989	52.6484	1105	52.6484	1077	52.6484	935	52.6484	1263	52.6484	1028	52.6484	1122	52.6484	912	52.6484	1095	52.6484	1204	52.6484	1005	52.6484	906	52.6484	1185	52.6484	1355	52.6484	1150	52.6484	1097	52.6484	1127
						52.6878	709	52.6878	1451	52.6878	447	52.6878	662	52.6878	973	52.6878	950	52.6878	1235	52.6878	1274	52.6878	897	52.6878	1039	52.6878	1177	52.6878	1083	52.6878	799	52.6878	960	52.6878	1258	52.6878	883	52.6878	769	52.6878	1258	52.6878	1025	52.6878	1061	52.6878	945	52.6878	1108
						52.7272	705	52.7272	1370	52.7272	583	52.7272	802	52.7272	981	52.7272	1018	52.7272	1277	52.7272	1279	52.7272	1134	52.7272	1069	52.7272	976	52.7272	1035	52.7272	810	52.7272	1112	52.7272	1175	52.7272	1022	52.7272	716	52.7272	1058	52.7272	1246	52.7272	1180	52.7272	1013	52.7272	1152
						52.7666	567	52.7666	1430	52.7666	431	52.7666	897	52.7666	884	52.7666	973	52.7666	1271	52.7666	1118	52.7666	1125	52.7666	949	52.7666	1047	52.7666	1226	52.7666	741	52.7666	898	52.7666	1090	52.7666	1103	52.7666	820	52.7666	989	52.7666	1249	52.7666	1101	52.7666	1057	52.7666	1050
						52.806	686	52.806	1401	52.806	360	52.806	786	52.806	799	52.806	1256	52.806	1152	52.806	1233	52.806	946	52.806	1147	52.806	1061	52.806	980	52.806	847	52.806	845	52.806	1110	52.806	1061	52.806	880	52.806	798	52.806	1439	52.806	986	52.806	1002	52.806	1053
						52.8454	473	52.8454	1363	52.8454	399	52.8454	699	52.8454	706	52.8454	1200	52.8454	980	52.8454	1158	52.8454	1097	52.8454	1201	52.8454	990	52.8454	1003	52.8454	850	52.8454	1146	52.8454	1103	52.8454	1120	52.8454	960	52.8454	1047	52.8454	1292	52.8454	1052	52.8454	979	52.8454	1124
						52.8847	669	52.8847	1480	52.8847	615	52.8847	808	52.8847	880	52.8847	1017	52.8847	1153	52.8847	1149	52.8847	1039	52.8847	999	52.8847	888	52.8847	999	52.8847	879	52.8847	1117	52.8847	1100	52.8847	1103	52.8847	870	52.8847	1098	52.8847	1347	52.8847	973	52.8847	1154	52.8847	1168
						52.9241	608	52.9241	1453	52.9241	499	52.9241	678	52.9241	937	52.9241	1089	52.9241	1225	52.9241	1197	52.9241	1166	52.9241	1100	52.9241	1061	52.9241	1080	52.9241	904	52.9241	1067	52.9241	1097	52.9241	1229	52.9241	932	52.9241	1085	52.9241	1186	52.9241	961	52.9241	962	52.9241	1141
						52.9635	767	52.9635	1391	52.9635	512	52.9635	721	52.9635	927	52.9635	1151	52.9635	1164	52.9635	1055	52.9635	1002	52.9635	1064	52.9635	1091	52.9635	1050	52.9635	997	52.9635	1034	52.9635	1120	52.9635	1151	52.9635	860	52.9635	1091	52.9635	1129	52.9635	966	52.9635	983	52.9635	1081
						53.0029	617	53.0029	1342	53.0029	417	53.0029	975	53.0029	934	53.0029	983	53.0029	1097	53.0029	1207	53.0029	1067	53.0029	1003	53.0029	898	53.0029	1205	53.0029	1005	53.0029	1067	53.0029	1282	53.0029	1112	53.0029	887	53.0029	1152	53.0029	1148	53.0029	985	53.0029	999	53.0029	1218
						53.0423	477	53.0423	1356	53.0423	414	53.0423	529	53.0423	1044	53.0423	856	53.0423	1068	53.0423	1191	53.0423	1140	53.0423	943	53.0423	875	53.0423	997	53.0423	826	53.0423	1018	53.0423	1044	53.0423	1000	53.0423	947	53.0423	1020	53.0423	1168	53.0423	934	53.0423	1091	53.0423	1172
						53.0817	717	53.0817	1306	53.0817	612	53.0817	716	53.0817	979	53.0817	1058	53.0817	982	53.0817	1292	53.0817	1148	53.0817	1056	53.0817	1106	53.0817	1004	53.0817	897	53.0817	1089	53.0817	1084	53.0817	1054	53.0817	947	53.0817	1104	53.0817	1295	53.0817	912	53.0817	946	53.0817	1076
						53.1211	476	53.1211	1206	53.1211	493	53.1211	636	53.1211	999	53.1211	850	53.1211	880	53.1211	1081	53.1211	1001	53.1211	1014	53.1211	1056	53.1211	1090	53.1211	769	53.1211	1104	53.1211	1127	53.1211	1126	53.1211	962	53.1211	1068	53.1211	1133	53.1211	1092	53.1211	1143	53.1211	1077
						53.1605	487	53.1605	1411	53.1605	536	53.1605	845	53.1605	1054	53.1605	960	53.1605	1198	53.1605	1286	53.1605	1094	53.1605	1070	53.1605	1050	53.1605	1029	53.1605	999	53.1605	912	53.1605	1262	53.1605	1142	53.1605	924	53.1605	1199	53.1605	1296	53.1605	1057	53.1605	1091	53.1605	1161
						53.1999	633	53.1999	1337	53.1999	437	53.1999	740	53.1999	892	53.1999	1107	53.1999	1197	53.1999	1342	53.1999	1005	53.1999	985	53.1999	985	53.1999	1204	53.1999	891	53.1999	1152	53.1999	1173	53.1999	966	53.1999	1039	53.1999	992	53.1999	1277	53.1999	1193	53.1999	1038	53.1999	957
						53.2392	589	53.2392	1478	53.2392	519	53.2392	1012	53.2392	828	53.2392	1068	53.2392	1109	53.2392	1272	53.2392	1003	53.2392	1153	53.2392	927	53.2392	1027	53.2392	822	53.2392	959	53.2392	1150	53.2392	1182	53.2392	909	53.2392	1100	53.2392	1352	53.2392	1171	53.2392	1075	53.2392	1054
						53.2786	583	53.2786	1396	53.2786	417	53.2786	667	53.2786	827	53.2786	1163	53.2786	1081	53.2786	1168	53.2786	1239	53.2786	1005	53.2786	1009	53.2786	810	53.2786	1017	53.2786	921	53.2786	1235	53.2786	996	53.2786	893	53.2786	1229	53.2786	1149	53.2786	1015	53.2786	924	53.2786	1120
						53.318	517	53.318	1443	53.318	547	53.318	856	53.318	899	53.318	1163	53.318	1223	53.318	1410	53.318	1010	53.318	1055	53.318	1320	53.318	1002	53.318	899	53.318	1199	53.318	1174	53.318	1005	53.318	1026	53.318	1101	53.318	1180	53.318	1219	53.318	1203	53.318	1234
						53.3574	485	53.3574	1258	53.3574	391	53.3574	945	53.3574	955	53.3574	1111	53.3574	1177	53.3574	1309	53.3574	1110	53.3574	1202	53.3574	1087	53.3574	1053	53.3574	869	53.3574	1109	53.3574	1376	53.3574	991	53.3574	925	53.3574	1154	53.3574	1285	53.3574	986	53.3574	1016	53.3574	1220
						53.3968	530	53.3968	1481	53.3968	562	53.3968	790	53.3968	1083	53.3968	909	53.3968	1155	53.3968	1133	53.3968	1140	53.3968	1168	53.3968	1162	53.3968	1028	53.3968	841	53.3968	1019	53.3968	1133	53.3968	1044	53.3968	1027	53.3968	1150	53.3968	1265	53.3968	1026	53.3968	1027	53.3968	1232
						53.4362	479	53.4362	1333	53.4362	357	53.4362	695	53.4362	1004	53.4362	1174	53.4362	950	53.4362	1177	53.4362	1113	53.4362	1087	53.4362	1085	53.4362	1097	53.4362	1026	53.4362	1081	53.4362	1280	53.4362	1114	53.4362	911	53.4362	1131	53.4362	1296	53.4362	1069	53.4362	1111	53.4362	1229
						53.4756	438	53.4756	1288	53.4756	426	53.4756	881	53.4756	935	53.4756	1136	53.4756	1152	53.4756	1262	53.4756	1221	53.4756	1198	53.4756	997	53.4756	1152	53.4756	1038	53.4756	971	53.4756	1204	53.4756	1107	53.4756	996	53.4756	1092	53.4756	1150	53.4756	1085	53.4756	1215	53.4756	1287
						53.515	625	53.515	1324	53.515	584	53.515	687	53.515	960	53.515	1176	53.515	1015	53.515	1397	53.515	891	53.515	1195	53.515	1028	53.515	1213	53.515	891	53.515	1070	53.515	1318	53.515	1091	53.515	862	53.515	1100	53.515	1393	53.515	1159	53.515	1132	53.515	1195
						53.5544	746	53.5544	1359	53.5544	581	53.5544	709	53.5544	967	53.5544	1087	53.5544	1063	53.5544	1233	53.5544	1035	53.5544	1122	53.5544	1158	53.5544	998	53.5544	1155	53.5544	1121	53.5544	1294	53.5544	1189	53.5544	1021	53.5544	1317	53.5544	1222	53.5544	1136	53.5544	1153	53.5544	1178
						53.5938	632	53.5938	1146	53.5938	407	53.5938	786	53.5938	1117	53.5938	1009	53.5938	1126	53.5938	1215	53.5938	1162	53.5938	1102	53.5938	1086	53.5938	1091	53.5938	1025	53.5938	1138	53.5938	1329	53.5938	1104	53.5938	958	53.5938	1168	53.5938	1375	53.5938	1036	53.5938	995	53.5938	1321
						53.6332	581	53.6332	1300	53.6332	422	53.6332	856	53.6332	889	53.6332	1097	53.6332	1204	53.6332	1243	53.6332	977	53.6332	1093	53.6332	1172	53.6332	1329	53.6332	910	53.6332	1186	53.6332	1362	53.6332	1326	53.6332	994	53.6332	1064	53.6332	1341	53.6332	1183	53.6332	1141	53.6332	1195
						53.6726	638	53.6726	1240	53.6726	201	53.6726	754	53.6726	987	53.6726	1078	53.6726	1114	53.6726	1417	53.6726	1094	53.6726	1138	53.6726	1047	53.6726	1037	53.6726	996	53.6726	1076	53.6726	1358	53.6726	1240	53.6726	960	53.6726	1137	53.6726	1314	53.6726	1228	53.6726	1089	53.6726	1172
						53.7119	600	53.7119	1373	53.7119	421	53.7119	693	53.7119	1048	53.7119	1035	53.7119	1210	53.7119	1315	53.7119	1089	53.7119	1088	53.7119	1134	53.7119	1198	53.7119	808	53.7119	1062	53.7119	1272	53.7119	1291	53.7119	891	53.7119	1117	53.7119	1224	53.7119	1146	53.7119	1051	53.7119	1011
						53.7513	552	53.7513	1398	53.7513	529	53.7513	844	53.7513	941	53.7513	1113	53.7513	1047	53.7513	1271	53.7513	1033	53.7513	1084	53.7513	1185	53.7513	1007	53.7513	1013	53.7513	1176	53.7513	1345	53.7513	942	53.7513	933	53.7513	1306	53.7513	1176	53.7513	1134	53.7513	1196	53.7513	1008
						53.7907	548	53.7907	1310	53.7907	496	53.7907	765	53.7907	956	53.7907	1115	53.7907	1090	53.7907	1248	53.7907	1161	53.7907	985	53.7907	1077	53.7907	1310	53.7907	970	53.7907	1130	53.7907	1077	53.7907	1153	53.7907	896	53.7907	1131	53.7907	1369	53.7907	1174	53.7907	1148	53.7907	1145
						53.8301	501	53.8301	1335	53.8301	609	53.8301	877	53.8301	872	53.8301	1118	53.8301	1125	53.8301	1255	53.8301	1044	53.8301	1061	53.8301	1108	53.8301	1042	53.8301	882	53.8301	1070	53.8301	1295	53.8301	1162	53.8301	995	53.8301	1084	53.8301	1358	53.8301	1124	53.8301	1107	53.8301	1179
						53.8695	617	53.8695	1265	53.8695	531	53.8695	913	53.8695	891	53.8695	1069	53.8695	1065	53.8695	1447	53.8695	1175	53.8695	1150	53.8695	865	53.8695	1037	53.8695	966	53.8695	999	53.8695	1354	53.8695	1112	53.8695	1030	53.8695	1180	53.8695	1285	53.8695	1128	53.8695	1156	53.8695	1061
						53.9089	604	53.9089	1463	53.9089	441	53.9089	594	53.9089	908	53.9089	921	53.9089	1170	53.9089	1331	53.9089	1276	53.9089	1060	53.9089	1039	53.9089	1146	53.9089	826	53.9089	876	53.9089	1200	53.9089	981	53.9089	895	53.9089	1184	53.9089	1140	53.9089	1080	53.9089	1257	53.9089	1228
						53.9483	544	53.9483	1360	53.9483	510	53.9483	731	53.9483	931	53.9483	1140	53.9483	1147	53.9483	1268	53.9483	964	53.9483	900	53.9483	1221	53.9483	1004	53.9483	996	53.9483	1014	53.9483	1072	53.9483	1185	53.9483	969	53.9483	1052	53.9483	1231	53.9483	1232	53.9483	1140	53.9483	1118
						53.9877	541	53.9877	1384	53.9877	414	53.9877	772	53.9877	959	53.9877	1065	53.9877	1151	53.9877	1280	53.9877	1127	53.9877	1115	53.9877	984	53.9877	1113	53.9877	1121	53.9877	952	53.9877	1222	53.9877	1100	53.9877	963	53.9877	1197	53.9877	1511	53.9877	1024	53.9877	1099	53.9877	986
						54.0271	544	54.0271	1300	54.0271	415	54.0271	643	54.0271	981	54.0271	1073	54.0271	1099	54.0271	1508	54.0271	1118	54.0271	1164	54.0271	1195	54.0271	1038	54.0271	1059	54.0271	1130	54.0271	1246	54.0271	1077	54.0271	898	54.0271	1110	54.0271	1372	54.0271	993	54.0271	856	54.0271	1141
						54.0665	631	54.0665	1419	54.0665	352	54.0665	813	54.0665	967	54.0665	1042	54.0665	1146	54.0665	1313	54.0665	898	54.0665	1075	54.0665	1151	54.0665	997	54.0665	950	54.0665	972	54.0665	1239	54.0665	1164	54.0665	966	54.0665	1305	54.0665	1136	54.0665	1100	54.0665	1029	54.0665	1025
						54.1058	690	54.1058	1429	54.1058	453	54.1058	915	54.1058	1011	54.1058	1089	54.1058	1429	54.1058	1136	54.1058	875	54.1058	1048	54.1058	1068	54.1058	1145	54.1058	865	54.1058	1111	54.1058	1183	54.1058	1090	54.1058	926	54.1058	1212	54.1058	1128	54.1058	1002	54.1058	1000	54.1058	1097
						54.1452	500	54.1452	1504	54.1452	497	54.1452	782	54.1452	948	54.1452	895	54.1452	1144	54.1452	1327	54.1452	1186	54.1452	1183	54.1452	1017	54.1452	1003	54.1452	922	54.1452	1169	54.1452	1278	54.1452	999	54.1452	947	54.1452	1143	54.1452	1467	54.1452	1082	54.1452	1228	54.1452	1255
						54.1846	567	54.1846	1348	54.1846	412	54.1846	980	54.1846	936	54.1846	1143	54.1846	1188	54.1846	1252	54.1846	1163	54.1846	1117	54.1846	967	54.1846	1103	54.1846	886	54.1846	1068	54.1846	1247	54.1846	1103	54.1846	931	54.1846	1078	54.1846	1499	54.1846	1180	54.1846	1155	54.1846	1290
						54.224	635	54.224	1513	54.224	351	54.224	625	54.224	984	54.224	1093	54.224	1245	54.224	1307	54.224	1198	54.224	1222	54.224	1094	54.224	1104	54.224	1033	54.224	1058	54.224	1429	54.224	1197	54.224	829	54.224	1192	54.224	1348	54.224	1081	54.224	1065	54.224	1281
						54.2634	539	54.2634	1426	54.2634	475	54.2634	656	54.2634	1083	54.2634	1177	54.2634	1020	54.2634	1230	54.2634	1034	54.2634	1099	54.2634	1094	54.2634	1120	54.2634	1105	54.2634	1134	54.2634	1316	54.2634	1187	54.2634	970	54.2634	1272	54.2634	1225	54.2634	1201	54.2634	1145	54.2634	1141
						54.3028	597	54.3028	1508	54.3028	439	54.3028	779	54.3028	872	54.3028	1083	54.3028	1156	54.3028	1286	54.3028	1157	54.3028	938	54.3028	1075	54.3028	1190	54.3028	924	54.3028	1174	54.3028	1300	54.3028	1019	54.3028	1077	54.3028	1211	54.3028	1338	54.3028	1230	54.3028	1146	54.3028	1173
						54.3422	567	54.3422	1427	54.3422	489	54.3422	819	54.3422	1040	54.3422	1130	54.3422	1055	54.3422	1248	54.3422	1103	54.3422	1116	54.3422	1307	54.3422	1291	54.3422	1015	54.3422	1149	54.3422	1212	54.3422	1081	54.3422	964	54.3422	1241	54.3422	1385	54.3422	1125	54.3422	1063	54.3422	1198
						54.3816	589	54.3816	1324	54.3816	474	54.3816	704	54.3816	854	54.3816	1054	54.3816	1194	54.3816	1306	54.3816	1057	54.3816	1170	54.3816	1072	54.3816	1070	54.3816	1005	54.3816	1147	54.3816	1269	54.3816	1039	54.3816	949	54.3816	1085	54.3816	1203	54.3816	1244	54.3816	1201	54.3816	1292
						54.421	612	54.421	1300	54.421	587	54.421	870	54.421	972	54.421	1075	54.421	1237	54.421	1454	54.421	1089	54.421	1092	54.421	1308	54.421	1117	54.421	1023	54.421	1296	54.421	1310	54.421	1188	54.421	1262	54.421	1022	54.421	1209	54.421	1219	54.421	1150	54.421	1140
						54.4604	584	54.4604	1459	54.4604	581	54.4604	848	54.4604	940	54.4604	953	54.4604	1101	54.4604	1296	54.4604	1022	54.4604	1093	54.4604	955	54.4604	1196	54.4604	1197	54.4604	1243	54.4604	1168	54.4604	1231	54.4604	1023	54.4604	1232	54.4604	1411	54.4604	1403	54.4604	1200	54.4604	1144
						54.4998	521	54.4998	1265	54.4998	543	54.4998	711	54.4998	1090	54.4998	825	54.4998	1284	54.4998	1123	54.4998	1092	54.4998	1198	54.4998	972	54.4998	1154	54.4998	955	54.4998	1099	54.4998	1246	54.4998	1228	54.4998	1169	54.4998	1297	54.4998	1304	54.4998	1118	54.4998	1161	54.4998	1127
						54.5391	526	54.5391	1503	54.5391	549	54.5391	920	54.5391	931	54.5391	1145	54.5391	1021	54.5391	1187	54.5391	1252	54.5391	932	54.5391	969	54.5391	1032	54.5391	953	54.5391	1025	54.5391	1269	54.5391	1142	54.5391	994	54.5391	1170	54.5391	1249	54.5391	1342	54.5391	1210	54.5391	1172
						54.5785	694	54.5785	1339	54.5785	520	54.5785	607	54.5785	1056	54.5785	1252	54.5785	1121	54.5785	1204	54.5785	1067	54.5785	1287	54.5785	1118	54.5785	1085	54.5785	818	54.5785	1322	54.5785	1209	54.5785	1153	54.5785	1039	54.5785	1243	54.5785	1304	54.5785	1081	54.5785	1167	54.5785	1378
						54.6179	541	54.6179	1384	54.6179	495	54.6179	939	54.6179	988	54.6179	1066	54.6179	1228	54.6179	1273	54.6179	1273	54.6179	1142	54.6179	1186	54.6179	1247	54.6179	1093	54.6179	1171	54.6179	1387	54.6179	1186	54.6179	997	54.6179	1203	54.6179	1272	54.6179	1165	54.6179	1077	54.6179	1257
						54.6573	590	54.6573	1440	54.6573	456	54.6573	637	54.6573	834	54.6573	1118	54.6573	1074	54.6573	1204	54.6573	1030	54.6573	1053	54.6573	1090	54.6573	1062	54.6573	944	54.6573	1282	54.6573	1299	54.6573	1051	54.6573	981	54.6573	1259	54.6573	1102	54.6573	1190	54.6573	1219	54.6573	1181
						54.6967	646	54.6967	1502	54.6967	442	54.6967	728	54.6967	873	54.6967	918	54.6967	1172	54.6967	1393	54.6967	1164	54.6967	1003	54.6967	1188	54.6967	1343	54.6967	1113	54.6967	1084	54.6967	1393	54.6967	1136	54.6967	819	54.6967	1231	54.6967	1368	54.6967	1288	54.6967	1265	54.6967	1257
						54.7361	523	54.7361	1521	54.7361	377	54.7361	723	54.7361	925	54.7361	988	54.7361	1149	54.7361	1339	54.7361	1083	54.7361	1420	54.7361	927	54.7361	1035	54.7361	1054	54.7361	1013	54.7361	1317	54.7361	1095	54.7361	1138	54.7361	1249	54.7361	1334	54.7361	1194	54.7361	1132	54.7361	1140
						54.7755	745	54.7755	1364	54.7755	538	54.7755	843	54.7755	1012	54.7755	1102	54.7755	1114	54.7755	1371	54.7755	1142	54.7755	1257	54.7755	1113	54.7755	1103	54.7755	977	54.7755	1136	54.7755	1291	54.7755	1129	54.7755	1020	54.7755	1243	54.7755	1265	54.7755	1158	54.7755	1179	54.7755	1105
						54.8149	691	54.8149	1511	54.8149	526	54.8149	916	54.8149	906	54.8149	1182	54.8149	1119	54.8149	1236	54.8149	1202	54.8149	1197	54.8149	1145	54.8149	1162	54.8149	958	54.8149	1020	54.8149	1427	54.8149	1101	54.8149	1101	54.8149	1144	54.8149	1308	54.8149	1101	54.8149	1168	54.8149	1264
						54.8543	743	54.8543	1516	54.8543	449	54.8543	746	54.8543	890	54.8543	1271	54.8543	1175	54.8543	1372	54.8543	1224	54.8543	1090	54.8543	1009	54.8543	1238	54.8543	918	54.8543	989	54.8543	1206	54.8543	1112	54.8543	1011	54.8543	992	54.8543	1458	54.8543	1309	54.8543	1270	54.8543	1427
						54.8937	426	54.8937	1456	54.8937	467	54.8937	786	54.8937	1016	54.8937	1113	54.8937	1348	54.8937	1312	54.8937	1346	54.8937	1165	54.8937	1086	54.8937	1147	54.8937	910	54.8937	1075	54.8937	1311	54.8937	1220	54.8937	1065	54.8937	1347	54.8937	1472	54.8937	1365	54.8937	1213	54.8937	1212
						54.9331	663	54.9331	1440	54.9331	617	54.9331	786	54.9331	1002	54.9331	1117	54.9331	1129	54.9331	1360	54.9331	1089	54.9331	1055	54.9331	1160	54.9331	1118	54.9331	1040	54.9331	1334	54.9331	1265	54.9331	1222	54.9331	1124	54.9331	1248	54.9331	1358	54.9331	1237	54.9331	1072	54.9331	1238
						54.9725	467	54.9725	1410	54.9725	731	54.9725	895	54.9725	1148	54.9725	1183	54.9725	1220	54.9725	1444	54.9725	1110	54.9725	1168	54.9725	1232	54.9725	1002	54.9725	1034	54.9725	1343	54.9725	1123	54.9725	1278	54.9725	1045	54.9725	1295	54.9725	1463	54.9725	1266	54.9725	1269	54.9725	1181
						55.0118	565	55.0118	1514	55.0118	569	55.0118	839	55.0118	1017	55.0118	1065	55.0118	1236	55.0118	1512	55.0118	1146	55.0118	1204	55.0118	943	55.0118	1047	55.0118	995	55.0118	1101	55.0118	1254	55.0118	1154	55.0118	1013	55.0118	1193	55.0118	1293	55.0118	1134	55.0118	1034	55.0118	952
						55.0512	611	55.0512	1408	55.0512	533	55.0512	934	55.0512	926	55.0512	1142	55.0512	1262	55.0512	1291	55.0512	1098	55.0512	1163	55.0512	1148	55.0512	1152	55.0512	1153	55.0512	1118	55.0512	1333	55.0512	1004	55.0512	954	55.0512	1244	55.0512	1189	55.0512	1084	55.0512	1129	55.0512	1148
						55.0906	512	55.0906	1361	55.0906	637	55.0906	831	55.0906	914	55.0906	1146	55.0906	1218	55.0906	1319	55.0906	1113	55.0906	1299	55.0906	1251	55.0906	1131	55.0906	1035	55.0906	921	55.0906	1277	55.0906	1059	55.0906	938	55.0906	1371	55.0906	1392	55.0906	1258	55.0906	919	55.0906	1415
						55.13	652	55.13	1453	55.13	552	55.13	720	55.13	962	55.13	1240	55.13	1343	55.13	1053	55.13	1188	55.13	1155	55.13	927	55.13	1146	55.13	1104	55.13	1237	55.13	1303	55.13	1287	55.13	957	55.13	1221	55.13	1438	55.13	1285	55.13	1256	55.13	1223
						55.1694	639	55.1694	1429	55.1694	521	55.1694	805	55.1694	1090	55.1694	1187	55.1694	1144	55.1694	1289	55.1694	1126	55.1694	1129	55.1694	954	55.1694	1166	55.1694	1028	55.1694	1152	55.1694	1430	55.1694	1110	55.1694	1042	55.1694	1322	55.1694	1305	55.1694	1208	55.1694	1231	55.1694	1150
						55.2088	513	55.2088	1467	55.2088	548	55.2088	860	55.2088	958	55.2088	1179	55.2088	1100	55.2088	1306	55.2088	1090	55.2088	1422	55.2088	970	55.2088	1170	55.2088	1006	55.2088	1097	55.2088	1351	55.2088	1169	55.2088	899	55.2088	1292	55.2088	1328	55.2088	1140	55.2088	1134	55.2088	1249
						55.2482	657	55.2482	1437	55.2482	570	55.2482	1005	55.2482	1139	55.2482	1124	55.2482	1170	55.2482	1291	55.2482	1288	55.2482	1187	55.2482	1182	55.2482	1287	55.2482	1125	55.2482	1011	55.2482	1271	55.2482	1373	55.2482	910	55.2482	1406	55.2482	1440	55.2482	1157	55.2482	1271	55.2482	1218
						55.2876	675	55.2876	1370	55.2876	397	55.2876	889	55.2876	1021	55.2876	1143	55.2876	1169	55.2876	1345	55.2876	1095	55.2876	1101	55.2876	1180	55.2876	1389	55.2876	1118	55.2876	1295	55.2876	1434	55.2876	1263	55.2876	923	55.2876	1278	55.2876	1239	55.2876	1372	55.2876	1478	55.2876	1315
						55.327	782	55.327	1282	55.327	549	55.327	892	55.327	933	55.327	1076	55.327	1197	55.327	1249	55.327	1177	55.327	1369	55.327	1180	55.327	1335	55.327	1180	55.327	1470	55.327	1466	55.327	1471	55.327	1109	55.327	1552	55.327	1360	55.327	1288	55.327	1415	55.327	1336
						55.3664	642	55.3664	1363	55.3664	538	55.3664	846	55.3664	1124	55.3664	1185	55.3664	1335	55.3664	1209	55.3664	1220	55.3664	1337	55.3664	1252	55.3664	1290	55.3664	1384	55.3664	1307	55.3664	1495	55.3664	1433	55.3664	1360	55.3664	1465	55.3664	1560	55.3664	1455	55.3664	1384	55.3664	1519
						55.4057	643	55.4057	1347	55.4057	491	55.4057	867	55.4057	959	55.4057	1259	55.4057	1328	55.4057	1499	55.4057	1271	55.4057	1236	55.4057	1457	55.4057	1406	55.4057	1232	55.4057	1382	55.4057	1738	55.4057	1797	55.4057	1363	55.4057	1458	55.4057	1549	55.4057	1302	55.4057	1423	55.4057	1325
						55.4451	720	55.4451	1458	55.4451	686	55.4451	762	55.4451	1020	55.4451	1242	55.4451	1386	55.4451	1396	55.4451	1243	55.4451	1397	55.4451	1354	55.4451	1534	55.4451	1479	55.4451	1593	55.4451	1830	55.4451	1603	55.4451	1541	55.4451	1482	55.4451	1649	55.4451	1493	55.4451	1505	55.4451	1533
						55.4845	647	55.4845	1527	55.4845	628	55.4845	779	55.4845	979	55.4845	1253	55.4845	1196	55.4845	1407	55.4845	1356	55.4845	1589	55.4845	1465	55.4845	1573	55.4845	1503	55.4845	1573	55.4845	1786	55.4845	1679	55.4845	1286	55.4845	1601	55.4845	1800	55.4845	1781	55.4845	1589	55.4845	1530
						55.5239	643	55.5239	1375	55.5239	563	55.5239	854	55.5239	983	55.5239	1166	55.5239	1255	55.5239	1540	55.5239	1332	55.5239	1523	55.5239	1552	55.5239	1631	55.5239	1610	55.5239	1753	55.5239	1686	55.5239	1752	55.5239	1532	55.5239	1761	55.5239	1970	55.5239	1583	55.5239	1735	55.5239	1605
						55.5633	526	55.5633	1454	55.5633	563	55.5633	747	55.5633	1096	55.5633	1218	55.5633	1321	55.5633	1533	55.5633	1422	55.5633	1738	55.5633	1562	55.5633	1471	55.5633	1662	55.5633	1735	55.5633	1955	55.5633	1844	55.5633	1487	55.5633	1840	55.5633	1655	55.5633	1663	55.5633	1671	55.5633	1778
						55.6027	746	55.6027	1527	55.6027	529	55.6027	844	55.6027	992	55.6027	1314	55.6027	1354	55.6027	1560	55.6027	1520	55.6027	1298	55.6027	1463	55.6027	1579	55.6027	1470	55.6027	1872	55.6027	1895	55.6027	1771	55.6027	1473	55.6027	1713	55.6027	1712	55.6027	1616	55.6027	1555	55.6027	1612
						55.6421	631	55.6421	1422	55.6421	604	55.6421	784	55.6421	1178	55.6421	1348	55.6421	1254	55.6421	1361	55.6421	1526	55.6421	1376	55.6421	1385	55.6421	1592	55.6421	1516	55.6421	1432	55.6421	1828	55.6421	1498	55.6421	1478	55.6421	1679	55.6421	1834	55.6421	1669	55.6421	1664	55.6421	1615
						55.6815	712	55.6815	1470	55.6815	564	55.6815	779	55.6815	1132	55.6815	1243	55.6815	1175	55.6815	1506	55.6815	1404	55.6815	1423	55.6815	1364	55.6815	1439	55.6815	1458	55.6815	1505	55.6815	1763	55.6815	1588	55.6815	1376	55.6815	1618	55.6815	1670	55.6815	1570	55.6815	1536	55.6815	1383
						55.7209	787	55.7209	1585	55.7209	629	55.7209	774	55.7209	1190	55.7209	1286	55.7209	1163	55.7209	1406	55.7209	1486	55.7209	1310	55.7209	1386	55.7209	1491	55.7209	1387	55.7209	1622	55.7209	1831	55.7209	1575	55.7209	1248	55.7209	1603	55.7209	1749	55.7209	1503	55.7209	1517	55.7209	1532
						55.7603	723	55.7603	1592	55.7603	656	55.7603	818	55.7603	861	55.7603	1129	55.7603	1229	55.7603	1501	55.7603	1282	55.7603	1519	55.7603	1186	55.7603	1347	55.7603	1302	55.7603	1573	55.7603	1627	55.7603	1364	55.7603	1261	55.7603	1533	55.7603	1589	55.7603	1430	55.7603	1355	55.7603	1359
						55.7997	800	55.7997	1546	55.7997	578	55.7997	830	55.7997	910	55.7997	1104	55.7997	1135	55.7997	1358	55.7997	1186	55.7997	1283	55.7997	1223	55.7997	1324	55.7997	1319	55.7997	1394	55.7997	1703	55.7997	1370	55.7997	1183	55.7997	1436	55.7997	1565	55.7997	1197	55.7997	1265	55.7997	1255
						55.8391	738	55.8391	1712	55.8391	730	55.8391	951	55.8391	983	55.8391	1251	55.8391	1279	55.8391	1211	55.8391	1179	55.8391	1368	55.8391	1155	55.8391	1298	55.8391	1050	55.8391	1375	55.8391	1447	55.8391	1384	55.8391	956	55.8391	1370	55.8391	1505	55.8391	1247	55.8391	1266	55.8391	1425
						55.8784	796	55.8784	1487	55.8784	524	55.8784	941	55.8784	950	55.8784	1050	55.8784	1076	55.8784	1274	55.8784	1293	55.8784	1324	55.8784	1167	55.8784	1310	55.8784	1223	55.8784	1299	55.8784	1294	55.8784	1334	55.8784	1096	55.8784	1324	55.8784	1311	55.8784	1230	55.8784	1217	55.8784	1284
						55.9178	810	55.9178	1411	55.9178	563	55.9178	775	55.9178	959	55.9178	1177	55.9178	1300	55.9178	1376	55.9178	1125	55.9178	1321	55.9178	1180	55.9178	1170	55.9178	1157	55.9178	1219	55.9178	1421	55.9178	1091	55.9178	1129	55.9178	1313	55.9178	1277	55.9178	1190	55.9178	1151	55.9178	1228
						55.9572	693	55.9572	1754	55.9572	587	55.9572	957	55.9572	1054	55.9572	1178	55.9572	1243	55.9572	1365	55.9572	1249	55.9572	948	55.9572	1074	55.9572	1054	55.9572	1071	55.9572	1268	55.9572	1293	55.9572	1129	55.9572	1052	55.9572	1317	55.9572	1382	55.9572	1130	55.9572	1278	55.9572	1203
						55.9966	762	55.9966	1519	55.9966	589	55.9966	753	55.9966	1004	55.9966	1356	55.9966	1266	55.9966	1435	55.9966	1283	55.9966	1064	55.9966	1132	55.9966	1182	55.9966	1103	55.9966	1227	55.9966	1402	55.9966	1219	55.9966	1075	55.9966	1240	55.9966	1405	55.9966	1181	55.9966	1033	55.9966	1267
						56.036	527	56.036	1458	56.036	453	56.036	881	56.036	913	56.036	1351	56.036	1126	56.036	1290	56.036	1273	56.036	1271	56.036	1058	56.036	1127	56.036	1048	56.036	1249	56.036	1246	56.036	1278	56.036	1096	56.036	1240	56.036	1407	56.036	1312	56.036	1191	56.036	1234
						56.0754	575	56.0754	1608	56.0754	715	56.0754	857	56.0754	1143	56.0754	1080	56.0754	1343	56.0754	1392	56.0754	1171	56.0754	1181	56.0754	1038	56.0754	1228	56.0754	894	56.0754	1036	56.0754	1353	56.0754	1163	56.0754	955	56.0754	1314	56.0754	1438	56.0754	1092	56.0754	1171	56.0754	1205
						56.1148	884	56.1148	1573	56.1148	418	56.1148	780	56.1148	973	56.1148	999	56.1148	1330	56.1148	1435	56.1148	1212	56.1148	1177	56.1148	1207	56.1148	1365	56.1148	1207	56.1148	1259	56.1148	1448	56.1148	1087	56.1148	1150	56.1148	1431	56.1148	1402	56.1148	1267	56.1148	1157	56.1148	1261
						56.1542	793	56.1542	1433	56.1542	634	56.1542	960	56.1542	1080	56.1542	1003	56.1542	1372	56.1542	1342	56.1542	1114	56.1542	1154	56.1542	1361	56.1542	1230	56.1542	868	56.1542	1271	56.1542	1332	56.1542	1054	56.1542	1045	56.1542	1151	56.1542	1336	56.1542	1211	56.1542	1259	56.1542	1324
						56.1936	869	56.1936	1582	56.1936	478	56.1936	984	56.1936	877	56.1936	1226	56.1936	1153	56.1936	1539	56.1936	1317	56.1936	1093	56.1936	1279	56.1936	1487	56.1936	1263	56.1936	1202	56.1936	1339	56.1936	1114	56.1936	1108	56.1936	1240	56.1936	1465	56.1936	1135	56.1936	1175	56.1936	1104
						56.233	845	56.233	1371	56.233	431	56.233	979	56.233	1022	56.233	1266	56.233	1286	56.233	1519	56.233	1212	56.233	1216	56.233	1327	56.233	1391	56.233	1074	56.233	1185	56.233	1379	56.233	1336	56.233	1048	56.233	1351	56.233	1519	56.233	1138	56.233	1244	56.233	1346
						56.2724	850	56.2724	1561	56.2724	531	56.2724	943	56.2724	1113	56.2724	1303	56.2724	1134	56.2724	1295	56.2724	1174	56.2724	1284	56.2724	1368	56.2724	1237	56.2724	1185	56.2724	1259	56.2724	1288	56.2724	1392	56.2724	1097	56.2724	1303	56.2724	1379	56.2724	1326	56.2724	1316	56.2724	1208
						56.3117	758	56.3117	1430	56.3117	382	56.3117	781	56.3117	1069	56.3117	1333	56.3117	1431	56.3117	1396	56.3117	1138	56.3117	1486	56.3117	1391	56.3117	1263	56.3117	1203	56.3117	1117	56.3117	1656	56.3117	1497	56.3117	1134	56.3117	1492	56.3117	1407	56.3117	1373	56.3117	1379	56.3117	1399
						56.3511	726	56.3511	1597	56.3511	454	56.3511	1006	56.3511	1032	56.3511	1305	56.3511	1296	56.3511	1553	56.3511	1448	56.3511	1295	56.3511	1410	56.3511	1126	56.3511	1194	56.3511	1368	56.3511	1589	56.3511	1354	56.3511	1394	56.3511	1427	56.3511	1476	56.3511	1476	56.3511	1353	56.3511	1242
						56.3905	791	56.3905	1473	56.3905	612	56.3905	889	56.3905	944	56.3905	1313	56.3905	1393	56.3905	1403	56.3905	1303	56.3905	1464	56.3905	1431	56.3905	1531	56.3905	1376	56.3905	1638	56.3905	1658	56.3905	1636	56.3905	1218	56.3905	1447	56.3905	1562	56.3905	1535	56.3905	1458	56.3905	1381
						56.4299	838	56.4299	1501	56.4299	666	56.4299	1018	56.4299	1183	56.4299	1335	56.4299	1411	56.4299	1386	56.4299	1327	56.4299	1383	56.4299	1337	56.4299	1322	56.4299	1257	56.4299	1516	56.4299	1637	56.4299	1587	56.4299	1333	56.4299	1446	56.4299	1614	56.4299	1373	56.4299	1502	56.4299	1449
						56.4693	753	56.4693	1511	56.4693	503	56.4693	940	56.4693	1161	56.4693	1327	56.4693	1451	56.4693	1537	56.4693	1412	56.4693	1547	56.4693	1433	56.4693	1668	56.4693	1405	56.4693	1788	56.4693	1797	56.4693	1833	56.4693	1483	56.4693	1689	56.4693	1838	56.4693	1570	56.4693	1653	56.4693	1788
						56.5087	609	56.5087	1648	56.5087	647	56.5087	1126	56.5087	1158	56.5087	1520	56.5087	1591	56.5087	1678	56.5087	1622	56.5087	1685	56.5087	1675	56.5087	1800	56.5087	1622	56.5087	1998	56.5087	2022	56.5087	2079	56.5087	1656	56.5087	1994	56.5087	1847	56.5087	1865	56.5087	1844	56.5087	1900
						56.5481	695	56.5481	1606	56.5481	565	56.5481	1247	56.5481	1156	56.5481	1301	56.5481	1629	56.5481	1764	56.5481	1650	56.5481	1909	56.5481	1801	56.5481	1847	56.5481	2032	56.5481	2316	56.5481	2320	56.5481	2512	56.5481	1863	56.5481	2038	56.5481	2129	56.5481	2191	56.5481	2030	56.5481	2186
						56.5875	800	56.5875	1551	56.5875	612	56.5875	973	56.5875	1089	56.5875	1431	56.5875	1715	56.5875	1817	56.5875	2118	56.5875	2104	56.5875	2119	56.5875	2417	56.5875	2261	56.5875	2354	56.5875	2746	56.5875	2606	56.5875	2212	56.5875	2099	56.5875	2406	56.5875	2432	56.5875	2345	56.5875	2358
						56.6269	700	56.6269	1482	56.6269	579	56.6269	1030	56.6269	1126	56.6269	1717	56.6269	1789	56.6269	2165	56.6269	2149	56.6269	2388	56.6269	2613	56.6269	2602	56.6269	2773	56.6269	2970	56.6269	3373	56.6269	3078	56.6269	2445	56.6269	2579	56.6269	2769	56.6269	2574	56.6269	2578	56.6269	2799
						56.6663	906	56.6663	1750	56.6663	696	56.6663	1288	56.6663	1144	56.6663	1703	56.6663	2075	56.6663	2291	56.6663	2486	56.6663	2715	56.6663	2818	56.6663	3229	56.6663	3056	56.6663	3351	56.6663	3690	56.6663	3432	56.6663	2475	56.6663	2904	56.6663	2901	56.6663	2707	56.6663	2911	56.6663	3004
						56.7056	801	56.7056	1807	56.7056	613	56.7056	1200	56.7056	1283	56.7056	1812	56.7056	2291	56.7056	2657	56.7056	2483	56.7056	2914	56.7056	3002	56.7056	3280	56.7056	3511	56.7056	3744	56.7056	3899	56.7056	3840	56.7056	3063	56.7056	3055	56.7056	3261	56.7056	3189	56.7056	2878	56.7056	2981
						56.745	891	56.745	2103	56.745	857	56.745	1458	56.745	1169	56.745	2142	56.745	2522	56.745	2778	56.745	3095	56.745	3298	56.745	3494	56.745	3523	56.745	3696	56.745	4155	56.745	4350	56.745	4002	56.745	2977	56.745	3350	56.745	3378	56.745	3453	56.745	3171	56.745	3127
						56.7844	666	56.7844	2239	56.7844	941	56.7844	1525	56.7844	1284	56.7844	2394	56.7844	2632	56.7844	3179	56.7844	3590	56.7844	3898	56.7844	3893	56.7844	4350	56.7844	4481	56.7844	4407	56.7844	4623	56.7844	4455	56.7844	3347	56.7844	3330	56.7844	3524	56.7844	3309	56.7844	3453	56.7844	3240
						56.8238	674	56.8238	2523	56.8238	1105	56.8238	1931	56.8238	1331	56.8238	2958	56.8238	3506	56.8238	4444	56.8238	4662	56.8238	4682	56.8238	4800	56.8238	4978	56.8238	4954	56.8238	4845	56.8238	5054	56.8238	4610	56.8238	3420	56.8238	3591	56.8238	3826	56.8238	3595	56.8238	3493	56.8238	3544
						56.8632	640	56.8632	2922	56.8632	1361	56.8632	2683	56.8632	1323	56.8632	4373	56.8632	5251	56.8632	6078	56.8632	5899	56.8632	5996	56.8632	6068	56.8632	5820	56.8632	5393	56.8632	5666	56.8632	5318	56.8632	4871	56.8632	3711	56.8632	3759	56.8632	3840	56.8632	3907	56.8632	3622	56.8632	3776
						56.9026	766	56.9026	3698	56.9026	1938	56.9026	4253	56.9026	1853	56.9026	6864	56.9026	7602	56.9026	7637	56.9026	7471	56.9026	7138	56.9026	6735	56.9026	6223	56.9026	5672	56.9026	5197	56.9026	5162	56.9026	4483	56.9026	3616	56.9026	3568	56.9026	3849	56.9026	3735	56.9026	3703	56.9026	3788
						56.942	745	56.942	5159	56.942	3163	56.942	7274	56.942	1776	56.942	9912	56.942	9812	56.942	9124	56.942	7921	56.942	7247	56.942	6190	56.942	5667	56.942	5058	56.942	4866	56.942	4440	56.942	4032	56.942	3191	56.942	3368	56.942	3622	56.942	3431	56.942	3421	56.942	3588
[truncated: 78 more rows]
[truncated: 64 more columns]

## Sheet: Figure 3b
Figure 3b
[truncated: 59 more rows]
[truncated: 172 more columns]

## Sheet: Figure 3c
Figure 3c
										SFRuM		R1		O1		R2		O2		R3		O3
									476	22963.3	474	24977.5	474	26995.1	474	29691.6	474	32241.5	474	34875.9	474	37736.1
[truncated: 240 more rows]

## Sheet: Figure 3e
Figure 3e
[truncated: 1 more rows]

## Sheet: Figure 3f
Figure 3f
[truncated: 3 more rows]

[truncated: 49 more sheets: Figure 4a, Figure 4b, Figure 4h, Figure 5a, Figure 5b, Figure 5c, Figure 5d, Figure 6a, Figure 6d, Figure S1a, Figure S1b, Figure S1c, Figure S1d, Figure S1e, Figure S1f, Figure S4a, Figure S4b, Figure S4c, Figure S4d, Figure S4e …]
